# Supplementary material for: Shared Genetic Architecture and Pleiotropic Loci Linking Endometriosis and Inflammatory Bowel Disease: An Integrative GWAS, Colocalization, and Mendelian Randomization Study
Source: Biomed Res Int. 2026 Jul 27;2026:8422273. doi: 10.1155/bmri/8422273 (PMC13408434; doi:10.1155/bmri/8422273)
Supplement: Supplementary file 2 — Supporting Information 2 Table S1: Shared genetic loci for IBD and endometriosis. Table S2: Gene set enrichment analysis of shared risk genes between endometriosis and IBD. Table S3: MAGMA gene‐based association results for shared loci. Table S4: Colocalization of IBD and endometriosis GWAS signals with eQTLs. Table S5: Functional annotation of nearby genes at shared loci. Table S6: Tissue‐wide expression profiles of candidate shared genes (GTEx). Table S7: GO and KEGG pathway enrichment of shared genes. [file BMRI-2026-8422273-s002.xlsx]

## Sheet: Table S1
Trait pairs	GenomicLocus	Locus boundary	LeadSNPs	Chromosome	Position	P	nSNPs	nGWASSNPs	CADD	RDB	annot	Nearby genes	PP H4
IBD & Endo	1p36.12	1:22248466-22586280	rs2501281	1	22364958	1.89407e-08	329	164	1.843		intergenic	LINC00339, CDC42	0.158336
IBD & Endo	1p31.3	1:67597693-67764815	rs10489628	1	67704107	3.55857e-09	288	83	1.618		intronic	IL23R	0.15837
IBD & Endo	1q22	1:154988957-156079630	rs2948071	1	155750365	1.6167e-08	891	272	3.571		intronic	GON4L	0.764371
IBD & Endo	1q32.1	1:200473479-201070422	rs59682551	1	200961883	4.05217e-08	314	135	5.32	5	intronic	KIF21B	0.0944945
IBD & Endo	2p25.1	2:11605381-11754965	rs17529680	2	11727087	8.78395e-11	156	83	1.278	5	intronic	GREB1	0.08167
IBD & Endo	2p23.3	2:24657179-25625422	rs2384054;rs56197924	2	25156773	1.13067e-10	1055	709	0.103		intergenic	ADCY3, DNAJC27	0.814206
IBD & Endo	2p21	2:43449385-43912735	rs13399366	2	43461119	2.30284e-08	561	414	1.187	5	intronic	THADA	0.564155
IBD & Endo	2p14	2:67446530-67972623	rs6546324	2	67856490	3.09187e-10	570	309	6.643	6	ncRNA_intronic	AC010987.5	0.14928
IBD & Endo	3p21.31	3:48866313-50521402	rs10865958	3	49858142	3.5404e-13	1155	465	2.873	6	intergenic	AC139451.1, TRAIP	0.359907
IBD & Endo	4q12	4:55883795-55931327	rs13143894	4	55922234	4.50626e-08	153	81	3.102	7	ncRNA_intronic	RP11-530I17.1	0.799463
IBD & Endo	5p13.1	5:39518437-40533309	rs1395158	5	39997137	5.30101e-09	992	606	0.758	7	intergenic	GCSHP1, LINC00603	0.681426
IBD & Endo	5q23.3	5:129448270-131374882	rs2107607	5	130380598	9.9958e-09	1430	973	8.871		intergenic	RP11-114H7.3, HINT1	0.878112
IBD & Endo	6q22.33	6:126614101-127849425	rs9482772	6	127446790	1.73216e-11	318	152	1.578	6	intronic	RSPO3	0.451252
IBD & Endo	6q25.2	6:152538154-153272408	rs7741405;rs9479275;rs9479384	6	152560916	6.90269e-12	292	123	1.014	7	intronic	SYNE1	0.174597
IBD & Endo	6q27	6:167346133-167547442	rs6941355	6	167506238	1.77911e-08	533	399	4.294	1b	ncRNA_intronic	RP11-517H2.6	0.0958345
IBD & Endo	7p15.2	7:26668837-27312951	rs3757639	7	27182142	2.45821e-08	70	21	15.44	4	ncRNA_intronic	HOXA-AS3, RP1-170O19.22	0.891952
IBD & Endo	10q21.2	10:64266932-64699179	rs10160102	10	64390647	6.97607e-09	184	93	0.562	6	intronic	ZNF365	0.0768762
IBD & Endo	10q24.2	10:101231799-101350225	rs4590800	10	101301093	4.08004e-10	129	11	2.058	4	intergenic	NKX2-3, snoU13	0.177487
IBD & Endo	11q13.1	11:63810915-64218143	rs479552	11	64110683	1.17941e-08	308	188	11.15	5	exonic	CCDC88B	0.937876
IBD & Endo	16q12.1	16:50659759-50846162	rs3135499	16	50766127	5.95989e-12	207	107	4.523	6	UTR3	NOD2	0.288161
IBD & Endo	20q12	20:39577519-40270138	rs17181845	20	39930029	2.31186e-10	513	336	8.136	5	intronic	ZHX3	0.676457
IBD & Endo	20q13.33	20:62191558-62770956	rs310669	20	62212154	1.47536e-09	423	113	6.492		intergenic	HELZ2, GMEB2	0.532658
IBD & Endo	22q12.2	22:29860811-30714957	rs62226366	22	30461259	2.11292e-09	725	456	1.469	7	ncRNA_intronic	CTA-85E5.10	0.630428
IBD & Endo	22q13.1	22:39607926-39972069	rs75026781	22	39720821	2.86487e-10	350	138	0.056	5	intergenic	RPL3, SYNGR1	0.316702

## Sheet: Table S2
Gene Set	N genes	Beta	SD	SE	P	FDR
GOBP_NEGATIVE_REGULATION_OF_CELL_DIFFERENTIATION	614	0.20017	0.035739	0.038492	1.0059e-07	0.00171053
GOBP_NEGATIVE_REGULATION_OF_MULTICELLULAR_ORGANISMAL_PROCESS	1032	0.14766	0.03378	0.029887	3.9294e-07	0.00668194
GOBP_POSITIVE_REGULATION_OF_CYTOKINE_PRODUCTION	432	0.23641	0.035583	0.04436	4.9906e-08	0.000848652
GOBP_POSITIVE_REGULATION_OF_GENE_EXPRESSION	1041	0.17838	0.040975	0.028886	3.3727e-10	5.73528e-06
GOBP_POSITIVE_REGULATION_OF_MACROMOLECULE_BIOSYNTHETIC_PROCESS	1765	0.10728	0.03142	0.022234	7.0579e-07	0.012002
GOBP_POSITIVE_REGULATION_OF_RNA_METABOLIC_PROCESS	1694	0.11113	0.031953	0.022683	4.8528e-07	0.00825219
GOBP_RESPONSE_TO_MOLECULE_OF_BACTERIAL_ORIGIN	322	0.25403	0.033109	0.052407	6.3157e-07	0.0107398
LOPEZ_MBD_TARGETS	882	0.14386	0.030554	0.029409	5.0456e-07	0.00858004
PID_IL23_PATHWAY	36	0.83472	0.036661	0.16043	9.9209e-08	0.00168705
WP_INFLAMMATORY_BOWEL_DISEASE_SIGNALING	39	0.78551	0.035905	0.15694	2.8178e-07	0.00479167

## Sheet: Table S3
GENE	CHR	START	STOP	NSNPS	NPARAM	N	ZSTAT	P	SYMBOL	2.66425e-06
ENSG00000162594	1	67632083	67725662	186	42	105153	5.1064	1.6416e-07	IL23R
ENSG00000169242	1	155099936	155107333	14	6	105153	4.5584	2.5776e-06	EFNA1
ENSG00000273088	1	155141885	155159748	32	11	105153	5.0879	1.8103e-07	RP11-201K10.3
ENSG00000163462	1	155145873	155157447	17	9	105153	4.8401	6.488e-07	TRIM46
ENSG00000169231	1	155165379	155178842	23	8	105153	5.0942	1.751e-07	THBS3
ENSG00000196208	2	11674242	11782914	335	51	105153	6.1467	3.955e-10	GREB1
ENSG00000138031	2	25042038	25142708	389	26	105153	4.6445	1.7048e-06	ADCY3
ENSG00000084710	2	25264999	25378243	265	29	105153	4.8216	7.1191e-07	EFR3B
ENSG00000115970	2	43393800	43823185	1259	44	105153	4.898	4.8417e-07	THADA
ENSG00000152518	2	43449541	43453748	8	3	105153	4.7024	1.2854e-06	ZFP36L2
ENSG00000115607	2	103035149	103069025	126	20	105153	4.8364	6.6108e-07	IL18RAP
ENSG00000172037	3	49158547	49170551	17	11	105153	5.0245	2.5237e-07	LAMB2
ENSG00000164068	3	49726932	49758962	53	12	105153	7.0249	1.0713e-12	RNF123
ENSG00000176020	3	49754267	49761349	7	4	105153	4.9486	3.7372e-07	AMIGO3
ENSG00000173540	3	49754277	49761384	7	4	105153	4.9486	3.7372e-07	GMPPB
ENSG00000176095	3	49761727	49823975	96	13	105153	7.0123	1.1724e-12	IP6K1
ENSG00000187492	3	49828165	49837268	19	8	105153	6.4036	7.5892e-11	CDHR4
ENSG00000182179	3	49842640	49851379	13	6	105153	4.9417	3.8714e-07	UBA7
ENSG00000183763	3	49866034	49894007	42	8	105153	6.9689	1.5976e-12	TRAIP
ENSG00000164076	3	49895421	49907655	21	6	105153	6.8233	4.4494e-12	CAMKV
ENSG00000164078	3	49924435	49941299	22	6	105153	6.3166	1.3366e-10	MST1R
ENSG00000228008	3	49941278	49954370	13	4	105153	6.36	1.0089e-10	CTD-2330K9.3
ENSG00000164077	3	49946302	49967606	32	10	105153	6.9648	1.6445e-12	MON1A
ENSG00000004534	3	49977440	50137478	271	21	105153	5.6552	7.781e-09	RBM6
ENSG00000003756	3	50126341	50156454	34	8	105153	6.2068	2.7029e-10	RBM5
ENSG00000001617	3	50192478	50226508	57	15	105153	5.7782	3.7744e-09	SEMA3F
ENSG00000114349	3	50229045	50233949	2	1	105153	6.1094	5e-10	GNAT1
ENSG00000146374	6	127439749	127518910	173	18	105153	5.589	1.142e-08	RSPO3
ENSG00000131018	6	152442819	152958936	1762	137	105153	5.8948	1.876e-09	SYNE1
ENSG00000106004	7	27180671	27183287	7	3	105153	5.7832	3.6643e-09	HOXA5
ENSG00000005073	7	27221129	27224842	8	5	105153	5.4567	2.4253e-08	HOXA11
ENSG00000146830	7	100277130	100287071	29	12	105153	4.7409	1.0639e-06	GIGYF1
ENSG00000146828	7	100424442	100464631	101	25	105153	4.5567	2.5985e-06	SLC12A9
ENSG00000147443	8	21766384	21771371	12	6	105153	4.7266	1.1416e-06	DOK2
ENSG00000168071	11	64107695	64125006	44	10	105153	4.607	2.0425e-06	CCDC88B
ENSG00000184730	16	28505970	28510291	10	3	105153	4.8144	7.3819e-07	APOBR
ENSG00000167207	16	50727514	50766988	56	13	105153	6.5474	2.9272e-11	NOD2
ENSG00000083799	16	50775961	50835846	97	17	105153	5.8023	3.2702e-09	CYLD
ENSG00000167914	17	38119226	38134019	49	8	105153	4.875	5.4401e-07	GSDMA
ENSG00000167182	17	45973516	46006323	71	13	105153	4.5932	2.1824e-06	SP2
ENSG00000141293	17	46210802	46507637	737	37	105153	4.8116	7.4849e-07	SKAP1
ENSG00000198900	20	39657458	39753127	166	37	105153	4.6392	1.7486e-06	TOP1
ENSG00000124181	20	39765600	39811629	70	23	105153	4.7999	7.9362e-07	PLCG1
ENSG00000100330	22	30279144	30426855	380	33	105153	5.2715	6.7643e-08	MTMR3
ENSG00000176635	22	30476163	30573064	205	26	105153	4.8033	7.8045e-07	HORMAD2

## Sheet: Table S4
Trait1	Trait2	tissue	gene	symbol
IBD	Endo	Adipose_Subcutaneous	ENSG00000070831	CDC42
IBD	Endo	Adipose_Subcutaneous	ENSG00000162551	ALPL
IBD	Endo	Adipose_Subcutaneous	ENSG00000162595	DIRAS3
IBD	Endo	Adipose_Subcutaneous	ENSG00000160685	ZBTB7B
IBD	Endo	Adipose_Subcutaneous	ENSG00000185499	MUC1
IBD	Endo	Adipose_Subcutaneous	ENSG00000143537	ADAM15
IBD	Endo	Adipose_Subcutaneous	ENSG00000177628	GBA
IBD	Endo	Adipose_Subcutaneous	ENSG00000169231	THBS3
IBD	Endo	Adipose_Subcutaneous	ENSG00000160767	FAM189B
IBD	Endo	Adipose_Subcutaneous	ENSG00000116539	ASH1L
IBD	Endo	Adipose_Subcutaneous	ENSG00000143622	RIT1
IBD	Endo	Adipose_Subcutaneous	ENSG00000160752	FDPS
IBD	Endo	Adipose_Subcutaneous	ENSG00000143630	HCN3
IBD	Endo	Adipose_Subcutaneous	ENSG00000132718	SYT11
IBD	Endo	Adipose_Subcutaneous	ENSG00000160785	SLC25A44
IBD	Endo	Adipose_Subcutaneous	ENSG00000160803	UBQLN4
IBD	Endo	Adipose_Subcutaneous	ENSG00000196189	SEMA4A
IBD	Endo	Adipose_Subcutaneous	ENSG00000118200	CAMSAP2
IBD	Endo	Adipose_Subcutaneous	ENSG00000198892	SHISA4
IBD	Endo	Adipose_Subcutaneous	ENSG00000084676	NCOA1
IBD	Endo	Adipose_Subcutaneous	ENSG00000115137	DNAJC27
IBD	Endo	Adipose_Subcutaneous	ENSG00000138031	ADCY3
IBD	Endo	Adipose_Subcutaneous	ENSG00000138092	CENPO
IBD	Endo	Adipose_Subcutaneous	ENSG00000186453	FAM228A
IBD	Endo	Adipose_Subcutaneous	ENSG00000115129	TP53I3
IBD	Endo	Adipose_Subcutaneous	ENSG00000115138	POMC
IBD	Endo	Adipose_Subcutaneous	ENSG00000115970	THADA
IBD	Endo	Adipose_Subcutaneous	ENSG00000152518	ZFP36L2
IBD	Endo	Adipose_Subcutaneous	ENSG00000152527	PLEKHH2
IBD	Endo	Adipose_Subcutaneous	ENSG00000143971	ETAA1
IBD	Endo	Adipose_Subcutaneous	ENSG00000164048	ZNF589
IBD	Endo	Adipose_Subcutaneous	ENSG00000173531	MST1
IBD	Endo	Adipose_Subcutaneous	ENSG00000164053	ATRIP
IBD	Endo	Adipose_Subcutaneous	ENSG00000178252	WDR6
IBD	Endo	Adipose_Subcutaneous	ENSG00000145020	AMT
IBD	Endo	Adipose_Subcutaneous	ENSG00000164068	RNF123
IBD	Endo	Adipose_Subcutaneous	ENSG00000177479	ARIH2
IBD	Endo	Adipose_Subcutaneous	ENSG00000178149	DALRD3
IBD	Endo	Adipose_Subcutaneous	ENSG00000213672	NCKIPSD
IBD	Endo	Adipose_Subcutaneous	ENSG00000173421	CCDC36
IBD	Endo	Adipose_Subcutaneous	ENSG00000225697	SLC26A6
IBD	Endo	Adipose_Subcutaneous	ENSG00000004534	RBM6
IBD	Endo	Adipose_Subcutaneous	ENSG00000068745	IP6K2
IBD	Endo	Adipose_Subcutaneous	ENSG00000145029	NICN1
IBD	Endo	Adipose_Subcutaneous	ENSG00000164062	APEH
IBD	Endo	Adipose_Subcutaneous	ENSG00000178467	P4HTM
IBD	Endo	Adipose_Subcutaneous	ENSG00000145022	TCTA
IBD	Endo	Adipose_Subcutaneous	ENSG00000173540	GMPPB
IBD	Endo	Adipose_Subcutaneous	ENSG00000198218	QRICH1
IBD	Endo	Adipose_Subcutaneous	ENSG00000213689	TREX1
IBD	Endo	Adipose_Subcutaneous	ENSG00000164078	MST1R
IBD	Endo	Adipose_Subcutaneous	ENSG00000225399	RP11-3B7.1
IBD	Endo	Adipose_Subcutaneous	ENSG00000233276	GPX1
IBD	Endo	Adipose_Subcutaneous	ENSG00000008300	CELSR3
IBD	Endo	Adipose_Subcutaneous	ENSG00000114302	PRKAR2A
IBD	Endo	Adipose_Subcutaneous	ENSG00000188315	C3orf62
IBD	Endo	Adipose_Subcutaneous	ENSG00000186792	HYAL3
IBD	Endo	Adipose_Subcutaneous	ENSG00000114378	HYAL1
IBD	Endo	Adipose_Subcutaneous	ENSG00000178057	NDUFAF3
IBD	Endo	Adipose_Subcutaneous	ENSG00000114395	CYB561D2
IBD	Endo	Adipose_Subcutaneous	ENSG00000176095	IP6K1
IBD	Endo	Adipose_Subcutaneous	ENSG00000185909	KLHDC8B
IBD	Endo	Adipose_Subcutaneous	ENSG00000243477	NAT6
IBD	Endo	Adipose_Subcutaneous	ENSG00000177352	CCDC71
IBD	Endo	Adipose_Subcutaneous	ENSG00000088538	DOCK3
IBD	Endo	Adipose_Subcutaneous	ENSG00000068028	RASSF1
IBD	Endo	Adipose_Subcutaneous	ENSG00000001617	SEMA3F
IBD	Endo	Adipose_Subcutaneous	ENSG00000088543	C3orf18
IBD	Endo	Adipose_Subcutaneous	ENSG00000113638	TTC33
IBD	Endo	Adipose_Subcutaneous	ENSG00000132357	CARD6
IBD	Endo	Adipose_Subcutaneous	ENSG00000169567	HINT1
IBD	Endo	Adipose_Subcutaneous	ENSG00000158987	RAPGEF6
IBD	Endo	Adipose_Subcutaneous	ENSG00000158985	CDC42SE2
IBD	Endo	Adipose_Subcutaneous	ENSG00000131435	PDLIM4
IBD	Endo	Adipose_Subcutaneous	ENSG00000197375	SLC22A5
IBD	Endo	Adipose_Subcutaneous	ENSG00000203760	CENPW
IBD	Endo	Adipose_Subcutaneous	ENSG00000146374	RSPO3
IBD	Endo	Adipose_Subcutaneous	ENSG00000112031	MTRF1L
IBD	Endo	Adipose_Subcutaneous	ENSG00000026297	RNASET2
IBD	Endo	Adipose_Subcutaneous	ENSG00000213066	FGFR1OP
IBD	Endo	Adipose_Subcutaneous	ENSG00000112486	CCR6
IBD	Endo	Adipose_Subcutaneous	ENSG00000105996	HOXA2
IBD	Endo	Adipose_Subcutaneous	ENSG00000122592	HOXA7
IBD	Endo	Adipose_Subcutaneous	ENSG00000197576	HOXA4
IBD	Endo	Adipose_Subcutaneous	ENSG00000105997	HOXA3
IBD	Endo	Adipose_Subcutaneous	ENSG00000078399	HOXA9
IBD	Endo	Adipose_Subcutaneous	ENSG00000181915	ADO
IBD	Endo	Adipose_Subcutaneous	ENSG00000023839	ABCC2
IBD	Endo	Adipose_Subcutaneous	ENSG00000126432	PRDX5
IBD	Endo	Adipose_Subcutaneous	ENSG00000126500	FLRT1
IBD	Endo	Adipose_Subcutaneous	ENSG00000149743	TRPT1
IBD	Endo	Adipose_Subcutaneous	ENSG00000219435	TEX40
IBD	Endo	Adipose_Subcutaneous	ENSG00000173113	TRMT112
IBD	Endo	Adipose_Subcutaneous	ENSG00000173511	VEGFB
IBD	Endo	Adipose_Subcutaneous	ENSG00000173457	PPP1R14B
IBD	Endo	Adipose_Subcutaneous	ENSG00000168071	CCDC88B
IBD	Endo	Adipose_Subcutaneous	ENSG00000110076	NRXN2
IBD	Endo	Adipose_Subcutaneous	ENSG00000167208	SNX20
IBD	Endo	Adipose_Subcutaneous	ENSG00000083799	CYLD
IBD	Endo	Adipose_Subcutaneous	ENSG00000132793	LPIN3
IBD	Endo	Adipose_Subcutaneous	ENSG00000183798	EMILIN3
IBD	Endo	Adipose_Subcutaneous	ENSG00000258366	RTEL1
IBD	Endo	Adipose_Subcutaneous	ENSG00000101216	GMEB2
IBD	Endo	Adipose_Subcutaneous	ENSG00000203896	LIME1
IBD	Endo	Adipose_Subcutaneous	ENSG00000171703	TCEA2
IBD	Endo	Adipose_Subcutaneous	ENSG00000100296	THOC5
IBD	Endo	Adipose_Subcutaneous	ENSG00000184117	NIPSNAP1
IBD	Endo	Adipose_Subcutaneous	ENSG00000100330	MTMR3
IBD	Endo	Adipose_Subcutaneous	ENSG00000184076	UQCR10
IBD	Endo	Adipose_Subcutaneous	ENSG00000176635	HORMAD2
IBD	Endo	Adipose_Subcutaneous	ENSG00000100316	RPL3
IBD	Endo	Adipose_Subcutaneous	ENSG00000100321	SYNGR1
IBD	Endo	Adipose_Subcutaneous	ENSG00000128268	MGAT3
IBD	Endo	Adipose_Subcutaneous	ENSG00000100335	MIEF1
IBD	Endo	Adipose_Subcutaneous	ENSG00000128383	APOBEC3A
IBD	Endo	Adipose_Subcutaneous	ENSG00000128272	ATF4
IBD	Endo	Adipose_Visceral_Omentum	ENSG00000142794	NBPF3
IBD	Endo	Adipose_Visceral_Omentum	ENSG00000143537	ADAM15
IBD	Endo	Adipose_Visceral_Omentum	ENSG00000160685	ZBTB7B
IBD	Endo	Adipose_Visceral_Omentum	ENSG00000185499	MUC1
IBD	Endo	Adipose_Visceral_Omentum	ENSG00000169231	THBS3
IBD	Endo	Adipose_Visceral_Omentum	ENSG00000177628	GBA
IBD	Endo	Adipose_Visceral_Omentum	ENSG00000160752	FDPS
IBD	Endo	Adipose_Visceral_Omentum	ENSG00000143622	RIT1
IBD	Endo	Adipose_Visceral_Omentum	ENSG00000116539	ASH1L
IBD	Endo	Adipose_Visceral_Omentum	ENSG00000132718	SYT11
IBD	Endo	Adipose_Visceral_Omentum	ENSG00000116580	GON4L
IBD	Endo	Adipose_Visceral_Omentum	ENSG00000118200	CAMSAP2
IBD	Endo	Adipose_Visceral_Omentum	ENSG00000118197	DDX59
IBD	Endo	Adipose_Visceral_Omentum	ENSG00000084676	NCOA1
IBD	Endo	Adipose_Visceral_Omentum	ENSG00000115137	DNAJC27
IBD	Endo	Adipose_Visceral_Omentum	ENSG00000138092	CENPO
IBD	Endo	Adipose_Visceral_Omentum	ENSG00000138031	ADCY3
IBD	Endo	Adipose_Visceral_Omentum	ENSG00000205639	MFSD2B
IBD	Endo	Adipose_Visceral_Omentum	ENSG00000115138	POMC
IBD	Endo	Adipose_Visceral_Omentum	ENSG00000084710	EFR3B
IBD	Endo	Adipose_Visceral_Omentum	ENSG00000115970	THADA
IBD	Endo	Adipose_Visceral_Omentum	ENSG00000143971	ETAA1
IBD	Endo	Adipose_Visceral_Omentum	ENSG00000164053	ATRIP
IBD	Endo	Adipose_Visceral_Omentum	ENSG00000068745	IP6K2
IBD	Endo	Adipose_Visceral_Omentum	ENSG00000173421	CCDC36
IBD	Endo	Adipose_Visceral_Omentum	ENSG00000173540	GMPPB
IBD	Endo	Adipose_Visceral_Omentum	ENSG00000178252	WDR6
IBD	Endo	Adipose_Visceral_Omentum	ENSG00000213672	NCKIPSD
IBD	Endo	Adipose_Visceral_Omentum	ENSG00000225399	RP11-3B7.1
IBD	Endo	Adipose_Visceral_Omentum	ENSG00000004534	RBM6
IBD	Endo	Adipose_Visceral_Omentum	ENSG00000178467	P4HTM
IBD	Endo	Adipose_Visceral_Omentum	ENSG00000145020	AMT
IBD	Endo	Adipose_Visceral_Omentum	ENSG00000145029	NICN1
IBD	Endo	Adipose_Visceral_Omentum	ENSG00000164048	ZNF589
IBD	Endo	Adipose_Visceral_Omentum	ENSG00000213689	TREX1
IBD	Endo	Adipose_Visceral_Omentum	ENSG00000164062	APEH
IBD	Endo	Adipose_Visceral_Omentum	ENSG00000173531	MST1
IBD	Endo	Adipose_Visceral_Omentum	ENSG00000001617	SEMA3F
IBD	Endo	Adipose_Visceral_Omentum	ENSG00000164068	RNF123
IBD	Endo	Adipose_Visceral_Omentum	ENSG00000178149	DALRD3
IBD	Endo	Adipose_Visceral_Omentum	ENSG00000188315	C3orf62
IBD	Endo	Adipose_Visceral_Omentum	ENSG00000186792	HYAL3
IBD	Endo	Adipose_Visceral_Omentum	ENSG00000172037	LAMB2
IBD	Endo	Adipose_Visceral_Omentum	ENSG00000126062	TMEM115
IBD	Endo	Adipose_Visceral_Omentum	ENSG00000007402	CACNA2D2
IBD	Endo	Adipose_Visceral_Omentum	ENSG00000198218	QRICH1
IBD	Endo	Adipose_Visceral_Omentum	ENSG00000176095	IP6K1
IBD	Endo	Adipose_Visceral_Omentum	ENSG00000164078	MST1R
IBD	Endo	Adipose_Visceral_Omentum	ENSG00000003756	RBM5
IBD	Endo	Adipose_Visceral_Omentum	ENSG00000114395	CYB561D2
IBD	Endo	Adipose_Visceral_Omentum	ENSG00000243477	NAT6
IBD	Endo	Adipose_Visceral_Omentum	ENSG00000114378	HYAL1
IBD	Endo	Adipose_Visceral_Omentum	ENSG00000067560	RHOA
IBD	Endo	Adipose_Visceral_Omentum	ENSG00000114735	HEMK1
IBD	Endo	Adipose_Visceral_Omentum	ENSG00000198108	CHSY3
IBD	Endo	Adipose_Visceral_Omentum	ENSG00000169567	HINT1
IBD	Endo	Adipose_Visceral_Omentum	ENSG00000158985	CDC42SE2
IBD	Endo	Adipose_Visceral_Omentum	ENSG00000158987	RAPGEF6
IBD	Endo	Adipose_Visceral_Omentum	ENSG00000131435	PDLIM4
IBD	Endo	Adipose_Visceral_Omentum	ENSG00000197375	SLC22A5
IBD	Endo	Adipose_Visceral_Omentum	ENSG00000203760	CENPW
IBD	Endo	Adipose_Visceral_Omentum	ENSG00000112031	MTRF1L
IBD	Endo	Adipose_Visceral_Omentum	ENSG00000026297	RNASET2
IBD	Endo	Adipose_Visceral_Omentum	ENSG00000213066	FGFR1OP
IBD	Endo	Adipose_Visceral_Omentum	ENSG00000181915	ADO
IBD	Endo	Adipose_Visceral_Omentum	ENSG00000119919	NKX2-3
IBD	Endo	Adipose_Visceral_Omentum	ENSG00000168071	CCDC88B
IBD	Endo	Adipose_Visceral_Omentum	ENSG00000173113	TRMT112
IBD	Endo	Adipose_Visceral_Omentum	ENSG00000149743	TRPT1
IBD	Endo	Adipose_Visceral_Omentum	ENSG00000126500	FLRT1
IBD	Endo	Adipose_Visceral_Omentum	ENSG00000219435	TEX40
IBD	Endo	Adipose_Visceral_Omentum	ENSG00000173457	PPP1R14B
IBD	Endo	Adipose_Visceral_Omentum	ENSG00000173486	FKBP2
IBD	Endo	Adipose_Visceral_Omentum	ENSG00000168060	NAALADL1
IBD	Endo	Adipose_Visceral_Omentum	ENSG00000174276	ZNHIT2
IBD	Endo	Adipose_Visceral_Omentum	ENSG00000173511	VEGFB
IBD	Endo	Adipose_Visceral_Omentum	ENSG00000126432	PRDX5
IBD	Endo	Adipose_Visceral_Omentum	ENSG00000183798	EMILIN3
IBD	Endo	Adipose_Visceral_Omentum	ENSG00000101216	GMEB2
IBD	Endo	Adipose_Visceral_Omentum	ENSG00000258366	RTEL1
IBD	Endo	Adipose_Visceral_Omentum	ENSG00000268858	C20ORF135
IBD	Endo	Adipose_Visceral_Omentum	ENSG00000197457	STMN3
IBD	Endo	Adipose_Visceral_Omentum	ENSG00000100296	THOC5
IBD	Endo	Adipose_Visceral_Omentum	ENSG00000184117	NIPSNAP1
IBD	Endo	Adipose_Visceral_Omentum	ENSG00000100330	MTMR3
IBD	Endo	Adipose_Visceral_Omentum	ENSG00000100316	RPL3
IBD	Endo	Adipose_Visceral_Omentum	ENSG00000100321	SYNGR1
IBD	Endo	Adipose_Visceral_Omentum	ENSG00000128268	MGAT3
IBD	Endo	Adipose_Visceral_Omentum	ENSG00000128272	ATF4
IBD	Endo	Adrenal_Gland	ENSG00000169231	THBS3
IBD	Endo	Adrenal_Gland	ENSG00000143622	RIT1
IBD	Endo	Adrenal_Gland	ENSG00000160803	UBQLN4
IBD	Endo	Adrenal_Gland	ENSG00000084676	NCOA1
IBD	Endo	Adrenal_Gland	ENSG00000184924	PTRHD1
IBD	Endo	Adrenal_Gland	ENSG00000084710	EFR3B
IBD	Endo	Adrenal_Gland	ENSG00000178252	WDR6
IBD	Endo	Adrenal_Gland	ENSG00000177479	ARIH2
IBD	Endo	Adrenal_Gland	ENSG00000213672	NCKIPSD
IBD	Endo	Adrenal_Gland	ENSG00000068745	IP6K2
IBD	Endo	Adrenal_Gland	ENSG00000178467	P4HTM
IBD	Endo	Adrenal_Gland	ENSG00000188315	C3orf62
IBD	Endo	Adrenal_Gland	ENSG00000233276	GPX1
IBD	Endo	Adrenal_Gland	ENSG00000173531	MST1
IBD	Endo	Adrenal_Gland	ENSG00000004534	RBM6
IBD	Endo	Adrenal_Gland	ENSG00000186792	HYAL3
IBD	Endo	Adrenal_Gland	ENSG00000173540	GMPPB
IBD	Endo	Adrenal_Gland	ENSG00000114378	HYAL1
IBD	Endo	Adrenal_Gland	ENSG00000164077	MON1A
IBD	Endo	Adrenal_Gland	ENSG00000088538	DOCK3
IBD	Endo	Adrenal_Gland	ENSG00000158985	CDC42SE2
IBD	Endo	Adrenal_Gland	ENSG00000131018	SYNE1
IBD	Endo	Adrenal_Gland	ENSG00000112031	MTRF1L
IBD	Endo	Adrenal_Gland	ENSG00000213066	FGFR1OP
IBD	Endo	Adrenal_Gland	ENSG00000173113	TRMT112
IBD	Endo	Adrenal_Gland	ENSG00000149743	TRPT1
IBD	Endo	Adrenal_Gland	ENSG00000173457	PPP1R14B
IBD	Endo	Adrenal_Gland	ENSG00000197457	STMN3
IBD	Endo	Adrenal_Gland	ENSG00000171700	RGS19
IBD	Endo	Adrenal_Gland	ENSG00000100296	THOC5
IBD	Endo	Adrenal_Gland	ENSG00000184117	NIPSNAP1
IBD	Endo	Adrenal_Gland	ENSG00000100330	MTMR3
IBD	Endo	Adrenal_Gland	ENSG00000100321	SYNGR1
IBD	Endo	Cells_EBV-transformed_lymphocytes	ENSG00000143537	ADAM15
IBD	Endo	Cells_EBV-transformed_lymphocytes	ENSG00000169231	THBS3
IBD	Endo	Cells_EBV-transformed_lymphocytes	ENSG00000138031	ADCY3
IBD	Endo	Cells_EBV-transformed_lymphocytes	ENSG00000178252	WDR6
IBD	Endo	Cells_EBV-transformed_lymphocytes	ENSG00000145020	AMT
IBD	Endo	Cells_EBV-transformed_lymphocytes	ENSG00000185909	KLHDC8B
IBD	Endo	Cells_EBV-transformed_lymphocytes	ENSG00000164068	RNF123
IBD	Endo	Cells_EBV-transformed_lymphocytes	ENSG00000004534	RBM6
IBD	Endo	Cells_EBV-transformed_lymphocytes	ENSG00000186792	HYAL3
IBD	Endo	Cells_EBV-transformed_lymphocytes	ENSG00000169567	HINT1
IBD	Endo	Cells_EBV-transformed_lymphocytes	ENSG00000197375	SLC22A5
IBD	Endo	Cells_EBV-transformed_lymphocytes	ENSG00000112031	MTRF1L
IBD	Endo	Cells_EBV-transformed_lymphocytes	ENSG00000026297	RNASET2
IBD	Endo	Cells_EBV-transformed_lymphocytes	ENSG00000213066	FGFR1OP
IBD	Endo	Cells_EBV-transformed_lymphocytes	ENSG00000138311	ZNF365
IBD	Endo	Cells_EBV-transformed_lymphocytes	ENSG00000173457	PPP1R14B
IBD	Endo	Cells_EBV-transformed_lymphocytes	ENSG00000173486	FKBP2
IBD	Endo	Cells_EBV-transformed_lymphocytes	ENSG00000149743	TRPT1
IBD	Endo	Cells_EBV-transformed_lymphocytes	ENSG00000219435	TEX40
IBD	Endo	Cells_EBV-transformed_lymphocytes	ENSG00000184117	NIPSNAP1
IBD	Endo	Cells_EBV-transformed_lymphocytes	ENSG00000100319	ZMAT5
IBD	Endo	Cells_EBV-transformed_lymphocytes	ENSG00000100325	ASCC2
IBD	Endo	Cells_EBV-transformed_lymphocytes	ENSG00000100321	SYNGR1
IBD	Endo	Whole_Blood	ENSG00000070831	CDC42
IBD	Endo	Whole_Blood	ENSG00000143537	ADAM15
IBD	Endo	Whole_Blood	ENSG00000185499	MUC1
IBD	Endo	Whole_Blood	ENSG00000169231	THBS3
IBD	Endo	Whole_Blood	ENSG00000177628	GBA
IBD	Endo	Whole_Blood	ENSG00000169242	EFNA1
IBD	Endo	Whole_Blood	ENSG00000173171	MTX1
IBD	Endo	Whole_Blood	ENSG00000116521	SCAMP3
IBD	Endo	Whole_Blood	ENSG00000132718	SYT11
IBD	Endo	Whole_Blood	ENSG00000163346	PBXIP1
IBD	Endo	Whole_Blood	ENSG00000160785	SLC25A44
IBD	Endo	Whole_Blood	ENSG00000160781	PAQR6
IBD	Endo	Whole_Blood	ENSG00000163472	TMEM79
IBD	Endo	Whole_Blood	ENSG00000198715	C1orf85
IBD	Endo	Whole_Blood	ENSG00000198952	SMG5
IBD	Endo	Whole_Blood	ENSG00000187862	TTC24
IBD	Endo	Whole_Blood	ENSG00000170128	GPR25
IBD	Endo	Whole_Blood	ENSG00000163362	C1orf106
IBD	Endo	Whole_Blood	ENSG00000116857	TMEM9
IBD	Endo	Whole_Blood	ENSG00000134369	NAV1
IBD	Endo	Whole_Blood	ENSG00000138031	ADCY3
IBD	Endo	Whole_Blood	ENSG00000115137	DNAJC27
IBD	Endo	Whole_Blood	ENSG00000138092	CENPO
IBD	Endo	Whole_Blood	ENSG00000184924	PTRHD1
IBD	Endo	Whole_Blood	ENSG00000084676	NCOA1
IBD	Endo	Whole_Blood	ENSG00000152527	PLEKHH2
IBD	Endo	Whole_Blood	ENSG00000115970	THADA
IBD	Endo	Whole_Blood	ENSG00000162882	HAAO
IBD	Endo	Whole_Blood	ENSG00000182179	UBA7
IBD	Endo	Whole_Blood	ENSG00000229453	SPINK8
IBD	Endo	Whole_Blood	ENSG00000164053	ATRIP
IBD	Endo	Whole_Blood	ENSG00000178252	WDR6
IBD	Endo	Whole_Blood	ENSG00000213672	NCKIPSD
IBD	Endo	Whole_Blood	ENSG00000164078	MST1R
IBD	Endo	Whole_Blood	ENSG00000004534	RBM6
IBD	Endo	Whole_Blood	ENSG00000068745	IP6K2
IBD	Endo	Whole_Blood	ENSG00000145020	AMT
IBD	Endo	Whole_Blood	ENSG00000177352	CCDC71
IBD	Endo	Whole_Blood	ENSG00000178467	P4HTM
IBD	Endo	Whole_Blood	ENSG00000213689	TREX1
IBD	Endo	Whole_Blood	ENSG00000173531	MST1
IBD	Endo	Whole_Blood	ENSG00000198218	QRICH1
IBD	Endo	Whole_Blood	ENSG00000225697	SLC26A6
IBD	Endo	Whole_Blood	ENSG00000186792	HYAL3
IBD	Endo	Whole_Blood	ENSG00000164077	MON1A
IBD	Endo	Whole_Blood	ENSG00000173402	DAG1
IBD	Endo	Whole_Blood	ENSG00000164062	APEH
IBD	Endo	Whole_Blood	ENSG00000173540	GMPPB
IBD	Endo	Whole_Blood	ENSG00000114735	HEMK1
IBD	Endo	Whole_Blood	ENSG00000172037	LAMB2
IBD	Endo	Whole_Blood	ENSG00000145022	TCTA
IBD	Endo	Whole_Blood	ENSG00000114353	GNAI2
IBD	Endo	Whole_Blood	ENSG00000114738	MAPKAPK3
IBD	Endo	Whole_Blood	ENSG00000171522	PTGER4
IBD	Endo	Whole_Blood	ENSG00000158985	CDC42SE2
IBD	Endo	Whole_Blood	ENSG00000158987	RAPGEF6
IBD	Endo	Whole_Blood	ENSG00000186687	LYRM7
IBD	Endo	Whole_Blood	ENSG00000164398	ACSL6
IBD	Endo	Whole_Blood	ENSG00000217128	FNIP1
IBD	Endo	Whole_Blood	ENSG00000197375	SLC22A5
IBD	Endo	Whole_Blood	ENSG00000197536	C5orf56
IBD	Endo	Whole_Blood	ENSG00000203760	CENPW
IBD	Endo	Whole_Blood	ENSG00000112031	MTRF1L
IBD	Endo	Whole_Blood	ENSG00000026297	RNASET2
IBD	Endo	Whole_Blood	ENSG00000071242	RPS6KA2
IBD	Endo	Whole_Blood	ENSG00000213066	FGFR1OP
IBD	Endo	Whole_Blood	ENSG00000112486	CCR6
IBD	Endo	Whole_Blood	ENSG00000005020	SKAP2
IBD	Endo	Whole_Blood	ENSG00000105991	HOXA1
IBD	Endo	Whole_Blood	ENSG00000105996	HOXA2
IBD	Endo	Whole_Blood	ENSG00000105997	HOXA3
IBD	Endo	Whole_Blood	ENSG00000197576	HOXA4
IBD	Endo	Whole_Blood	ENSG00000222004	C7orf71
IBD	Endo	Whole_Blood	ENSG00000078399	HOXA9
IBD	Endo	Whole_Blood	ENSG00000253293	HOXA10
IBD	Endo	Whole_Blood	ENSG00000181915	ADO
IBD	Endo	Whole_Blood	ENSG00000095485	CWF19L1
IBD	Endo	Whole_Blood	ENSG00000126432	PRDX5
IBD	Endo	Whole_Blood	ENSG00000162302	RPS6KA4
IBD	Endo	Whole_Blood	ENSG00000173113	TRMT112
IBD	Endo	Whole_Blood	ENSG00000168071	CCDC88B
IBD	Endo	Whole_Blood	ENSG00000173264	GPR137
IBD	Endo	Whole_Blood	ENSG00000149782	PLCB3
IBD	Endo	Whole_Blood	ENSG00000181908	AP003774.4
IBD	Endo	Whole_Blood	ENSG00000140807	NKD1
IBD	Endo	Whole_Blood	ENSG00000167207	NOD2
IBD	Endo	Whole_Blood	ENSG00000167208	SNX20
IBD	Endo	Whole_Blood	ENSG00000197457	STMN3
IBD	Endo	Whole_Blood	ENSG00000101216	GMEB2
IBD	Endo	Whole_Blood	ENSG00000101246	ARFRP1
IBD	Endo	Whole_Blood	ENSG00000130589	HELZ2
IBD	Endo	Whole_Blood	ENSG00000243509	TNFRSF6B
IBD	Endo	Whole_Blood	ENSG00000258366	RTEL1
IBD	Endo	Whole_Blood	ENSG00000203896	LIME1
IBD	Endo	Whole_Blood	ENSG00000100296	THOC5
IBD	Endo	Whole_Blood	ENSG00000184117	NIPSNAP1
IBD	Endo	Whole_Blood	ENSG00000184076	UQCR10
IBD	Endo	Whole_Blood	ENSG00000100330	MTMR3
IBD	Endo	Whole_Blood	ENSG00000100012	SEC14L3
IBD	Endo	Whole_Blood	ENSG00000100319	ZMAT5
IBD	Endo	Whole_Blood	ENSG00000100325	ASCC2
IBD	Endo	Whole_Blood	ENSG00000128342	LIF
IBD	Endo	Whole_Blood	ENSG00000100311	PDGFB
IBD	Endo	Whole_Blood	ENSG00000100346	CACNA1I
IBD	Endo	Whole_Blood	ENSG00000100321	SYNGR1
IBD	Endo	Whole_Blood	ENSG00000100316	RPL3
IBD	Endo	Whole_Blood	ENSG00000128268	MGAT3
IBD	Endo	Artery_Aorta	ENSG00000070831	CDC42
IBD	Endo	Artery_Aorta	ENSG00000160685	ZBTB7B
IBD	Endo	Artery_Aorta	ENSG00000143537	ADAM15
IBD	Endo	Artery_Aorta	ENSG00000160767	FAM189B
IBD	Endo	Artery_Aorta	ENSG00000143590	EFNA3
IBD	Endo	Artery_Aorta	ENSG00000125459	MSTO1
IBD	Endo	Artery_Aorta	ENSG00000169242	EFNA1
IBD	Endo	Artery_Aorta	ENSG00000185499	MUC1
IBD	Endo	Artery_Aorta	ENSG00000177628	GBA
IBD	Endo	Artery_Aorta	ENSG00000169231	THBS3
IBD	Endo	Artery_Aorta	ENSG00000143622	RIT1
IBD	Endo	Artery_Aorta	ENSG00000163374	YY1AP1
IBD	Endo	Artery_Aorta	ENSG00000118197	DDX59
IBD	Endo	Artery_Aorta	ENSG00000163362	C1orf106
IBD	Endo	Artery_Aorta	ENSG00000084676	NCOA1
IBD	Endo	Artery_Aorta	ENSG00000115138	POMC
IBD	Endo	Artery_Aorta	ENSG00000152527	PLEKHH2
IBD	Endo	Artery_Aorta	ENSG00000152518	ZFP36L2
IBD	Endo	Artery_Aorta	ENSG00000115970	THADA
IBD	Endo	Artery_Aorta	ENSG00000182179	UBA7
IBD	Endo	Artery_Aorta	ENSG00000183396	TMEM89
IBD	Endo	Artery_Aorta	ENSG00000068745	IP6K2
IBD	Endo	Artery_Aorta	ENSG00000145020	AMT
IBD	Endo	Artery_Aorta	ENSG00000145029	NICN1
IBD	Endo	Artery_Aorta	ENSG00000173421	CCDC36
IBD	Endo	Artery_Aorta	ENSG00000178252	WDR6
IBD	Endo	Artery_Aorta	ENSG00000213672	NCKIPSD
IBD	Endo	Artery_Aorta	ENSG00000225399	RP11-3B7.1
IBD	Endo	Artery_Aorta	ENSG00000004534	RBM6
IBD	Endo	Artery_Aorta	ENSG00000164062	APEH
IBD	Endo	Artery_Aorta	ENSG00000178057	NDUFAF3
IBD	Endo	Artery_Aorta	ENSG00000178467	P4HTM
IBD	Endo	Artery_Aorta	ENSG00000164077	MON1A
IBD	Endo	Artery_Aorta	ENSG00000188315	C3orf62
IBD	Endo	Artery_Aorta	ENSG00000173540	GMPPB
IBD	Endo	Artery_Aorta	ENSG00000178149	DALRD3
IBD	Endo	Artery_Aorta	ENSG00000233276	GPX1
IBD	Endo	Artery_Aorta	ENSG00000164068	RNF123
IBD	Endo	Artery_Aorta	ENSG00000001617	SEMA3F
IBD	Endo	Artery_Aorta	ENSG00000185614	FAM212A
IBD	Endo	Artery_Aorta	ENSG00000145022	TCTA
IBD	Endo	Artery_Aorta	ENSG00000164078	MST1R
IBD	Endo	Artery_Aorta	ENSG00000173402	DAG1
IBD	Endo	Artery_Aorta	ENSG00000173531	MST1
IBD	Endo	Artery_Aorta	ENSG00000228008	CTD-2330K9.3
IBD	Endo	Artery_Aorta	ENSG00000187492	CDHR4
IBD	Endo	Artery_Aorta	ENSG00000186792	HYAL3
IBD	Endo	Artery_Aorta	ENSG00000198218	QRICH1
IBD	Endo	Artery_Aorta	ENSG00000177479	ARIH2
IBD	Endo	Artery_Aorta	ENSG00000114378	HYAL1
IBD	Endo	Artery_Aorta	ENSG00000114735	HEMK1
IBD	Endo	Artery_Aorta	ENSG00000243477	NAT6
IBD	Endo	Artery_Aorta	ENSG00000114738	MAPKAPK3
IBD	Endo	Artery_Aorta	ENSG00000128052	KDR
IBD	Endo	Artery_Aorta	ENSG00000158987	RAPGEF6
IBD	Endo	Artery_Aorta	ENSG00000169567	HINT1
IBD	Endo	Artery_Aorta	ENSG00000158985	CDC42SE2
IBD	Endo	Artery_Aorta	ENSG00000072682	P4HA2
IBD	Endo	Artery_Aorta	ENSG00000197208	SLC22A4
IBD	Endo	Artery_Aorta	ENSG00000197536	C5orf56
IBD	Endo	Artery_Aorta	ENSG00000131018	SYNE1
IBD	Endo	Artery_Aorta	ENSG00000112031	MTRF1L
IBD	Endo	Artery_Aorta	ENSG00000026297	RNASET2
IBD	Endo	Artery_Aorta	ENSG00000181915	ADO
IBD	Endo	Artery_Aorta	ENSG00000173457	PPP1R14B
IBD	Endo	Artery_Aorta	ENSG00000149743	TRPT1
IBD	Endo	Artery_Aorta	ENSG00000173486	FKBP2
IBD	Endo	Artery_Aorta	ENSG00000168071	CCDC88B
IBD	Endo	Artery_Aorta	ENSG00000110025	SNX15
IBD	Endo	Artery_Aorta	ENSG00000173113	TRMT112
IBD	Endo	Artery_Aorta	ENSG00000132793	LPIN3
IBD	Endo	Artery_Aorta	ENSG00000183798	EMILIN3
IBD	Endo	Artery_Aorta	ENSG00000101216	GMEB2
IBD	Endo	Artery_Aorta	ENSG00000258366	RTEL1
IBD	Endo	Artery_Aorta	ENSG00000203896	LIME1
IBD	Endo	Artery_Aorta	ENSG00000197457	STMN3
IBD	Endo	Artery_Aorta	ENSG00000100296	THOC5
IBD	Endo	Artery_Aorta	ENSG00000184117	NIPSNAP1
IBD	Endo	Artery_Aorta	ENSG00000100330	MTMR3
IBD	Endo	Artery_Aorta	ENSG00000100321	SYNGR1
IBD	Endo	Artery_Coronary	ENSG00000163362	C1orf106
IBD	Endo	Artery_Coronary	ENSG00000138031	ADCY3
IBD	Endo	Artery_Coronary	ENSG00000186453	FAM228A
IBD	Endo	Artery_Coronary	ENSG00000164062	APEH
IBD	Endo	Artery_Coronary	ENSG00000178252	WDR6
IBD	Endo	Artery_Coronary	ENSG00000145020	AMT
IBD	Endo	Artery_Coronary	ENSG00000173421	CCDC36
IBD	Endo	Artery_Coronary	ENSG00000225399	RP11-3B7.1
IBD	Endo	Artery_Coronary	ENSG00000145029	NICN1
IBD	Endo	Artery_Coronary	ENSG00000173531	MST1
IBD	Endo	Artery_Coronary	ENSG00000004534	RBM6
IBD	Endo	Artery_Coronary	ENSG00000164068	RNF123
IBD	Endo	Artery_Coronary	ENSG00000173540	GMPPB
IBD	Endo	Artery_Coronary	ENSG00000186792	HYAL3
IBD	Endo	Artery_Coronary	ENSG00000178149	DALRD3
IBD	Endo	Artery_Coronary	ENSG00000198218	QRICH1
IBD	Endo	Artery_Coronary	ENSG00000088538	DOCK3
IBD	Endo	Artery_Coronary	ENSG00000203760	CENPW
IBD	Endo	Artery_Coronary	ENSG00000112031	MTRF1L
IBD	Endo	Artery_Coronary	ENSG00000181915	ADO
IBD	Endo	Artery_Coronary	ENSG00000173457	PPP1R14B
IBD	Endo	Artery_Coronary	ENSG00000132793	LPIN3
IBD	Endo	Artery_Coronary	ENSG00000203880	PCMTD2
IBD	Endo	Artery_Coronary	ENSG00000258366	RTEL1
IBD	Endo	Artery_Coronary	ENSG00000100296	THOC5
IBD	Endo	Artery_Coronary	ENSG00000184117	NIPSNAP1
IBD	Endo	Artery_Coronary	ENSG00000100280	AP1B1
IBD	Endo	Artery_Coronary	ENSG00000128268	MGAT3
IBD	Endo	Artery_Tibial	ENSG00000070831	CDC42
IBD	Endo	Artery_Tibial	ENSG00000198160	MIER1
IBD	Endo	Artery_Tibial	ENSG00000160685	ZBTB7B
IBD	Endo	Artery_Tibial	ENSG00000185499	MUC1
IBD	Endo	Artery_Tibial	ENSG00000177628	GBA
IBD	Endo	Artery_Tibial	ENSG00000143630	HCN3
IBD	Endo	Artery_Tibial	ENSG00000160767	FAM189B
IBD	Endo	Artery_Tibial	ENSG00000132718	SYT11
IBD	Endo	Artery_Tibial	ENSG00000143622	RIT1
IBD	Endo	Artery_Tibial	ENSG00000125459	MSTO1
IBD	Endo	Artery_Tibial	ENSG00000196189	SEMA4A
IBD	Endo	Artery_Tibial	ENSG00000118200	CAMSAP2
IBD	Endo	Artery_Tibial	ENSG00000163362	C1orf106
IBD	Endo	Artery_Tibial	ENSG00000081248	CACNA1S
IBD	Endo	Artery_Tibial	ENSG00000232237	ASCL5
IBD	Endo	Artery_Tibial	ENSG00000116857	TMEM9
IBD	Endo	Artery_Tibial	ENSG00000138031	ADCY3
IBD	Endo	Artery_Tibial	ENSG00000138092	CENPO
IBD	Endo	Artery_Tibial	ENSG00000084676	NCOA1
IBD	Endo	Artery_Tibial	ENSG00000115137	DNAJC27
IBD	Endo	Artery_Tibial	ENSG00000115138	POMC
IBD	Endo	Artery_Tibial	ENSG00000152527	PLEKHH2
IBD	Endo	Artery_Tibial	ENSG00000152518	ZFP36L2
IBD	Endo	Artery_Tibial	ENSG00000143971	ETAA1
IBD	Endo	Artery_Tibial	ENSG00000173421	CCDC36
IBD	Endo	Artery_Tibial	ENSG00000213689	TREX1
IBD	Endo	Artery_Tibial	ENSG00000225399	RP11-3B7.1
IBD	Endo	Artery_Tibial	ENSG00000164053	ATRIP
IBD	Endo	Artery_Tibial	ENSG00000182179	UBA7
IBD	Endo	Artery_Tibial	ENSG00000183396	TMEM89
IBD	Endo	Artery_Tibial	ENSG00000213672	NCKIPSD
IBD	Endo	Artery_Tibial	ENSG00000008300	CELSR3
IBD	Endo	Artery_Tibial	ENSG00000114302	PRKAR2A
IBD	Endo	Artery_Tibial	ENSG00000145020	AMT
IBD	Endo	Artery_Tibial	ENSG00000145029	NICN1
IBD	Endo	Artery_Tibial	ENSG00000164068	RNF123
IBD	Endo	Artery_Tibial	ENSG00000176095	IP6K1
IBD	Endo	Artery_Tibial	ENSG00000178252	WDR6
IBD	Endo	Artery_Tibial	ENSG00000067560	RHOA
IBD	Endo	Artery_Tibial	ENSG00000068745	IP6K2
IBD	Endo	Artery_Tibial	ENSG00000177479	ARIH2
IBD	Endo	Artery_Tibial	ENSG00000185909	KLHDC8B
IBD	Endo	Artery_Tibial	ENSG00000004534	RBM6
IBD	Endo	Artery_Tibial	ENSG00000173540	GMPPB
IBD	Endo	Artery_Tibial	ENSG00000164045	CDC25A
IBD	Endo	Artery_Tibial	ENSG00000164048	ZNF589
IBD	Endo	Artery_Tibial	ENSG00000173531	MST1
IBD	Endo	Artery_Tibial	ENSG00000187492	CDHR4
IBD	Endo	Artery_Tibial	ENSG00000172113	NME6
IBD	Endo	Artery_Tibial	ENSG00000233276	GPX1
IBD	Endo	Artery_Tibial	ENSG00000164078	MST1R
IBD	Endo	Artery_Tibial	ENSG00000186792	HYAL3
IBD	Endo	Artery_Tibial	ENSG00000145022	TCTA
IBD	Endo	Artery_Tibial	ENSG00000114316	USP4
IBD	Endo	Artery_Tibial	ENSG00000198218	QRICH1
IBD	Endo	Artery_Tibial	ENSG00000164062	APEH
IBD	Endo	Artery_Tibial	ENSG00000178467	P4HTM
IBD	Endo	Artery_Tibial	ENSG00000243477	NAT6
IBD	Endo	Artery_Tibial	ENSG00000088543	C3orf18
IBD	Endo	Artery_Tibial	ENSG00000088538	DOCK3
IBD	Endo	Artery_Tibial	ENSG00000185614	FAM212A
IBD	Endo	Artery_Tibial	ENSG00000177352	CCDC71
IBD	Endo	Artery_Tibial	ENSG00000164061	BSN
IBD	Endo	Artery_Tibial	ENSG00000114378	HYAL1
IBD	Endo	Artery_Tibial	ENSG00000164077	MON1A
IBD	Endo	Artery_Tibial	ENSG00000114735	HEMK1
IBD	Endo	Artery_Tibial	ENSG00000171522	PTGER4
IBD	Endo	Artery_Tibial	ENSG00000198108	CHSY3
IBD	Endo	Artery_Tibial	ENSG00000169567	HINT1
IBD	Endo	Artery_Tibial	ENSG00000158985	CDC42SE2
IBD	Endo	Artery_Tibial	ENSG00000158987	RAPGEF6
IBD	Endo	Artery_Tibial	ENSG00000072682	P4HA2
IBD	Endo	Artery_Tibial	ENSG00000197375	SLC22A5
IBD	Endo	Artery_Tibial	ENSG00000131435	PDLIM4
IBD	Endo	Artery_Tibial	ENSG00000197536	C5orf56
IBD	Endo	Artery_Tibial	ENSG00000131437	KIF3A
IBD	Endo	Artery_Tibial	ENSG00000203760	CENPW
IBD	Endo	Artery_Tibial	ENSG00000146374	RSPO3
IBD	Endo	Artery_Tibial	ENSG00000112031	MTRF1L
IBD	Endo	Artery_Tibial	ENSG00000026297	RNASET2
IBD	Endo	Artery_Tibial	ENSG00000213066	FGFR1OP
IBD	Endo	Artery_Tibial	ENSG00000105997	HOXA3
IBD	Endo	Artery_Tibial	ENSG00000105996	HOXA2
IBD	Endo	Artery_Tibial	ENSG00000122592	HOXA7
IBD	Endo	Artery_Tibial	ENSG00000106004	HOXA5
IBD	Endo	Artery_Tibial	ENSG00000173457	PPP1R14B
IBD	Endo	Artery_Tibial	ENSG00000149743	TRPT1
IBD	Endo	Artery_Tibial	ENSG00000149781	FERMT3
IBD	Endo	Artery_Tibial	ENSG00000168071	CCDC88B
IBD	Endo	Artery_Tibial	ENSG00000126500	FLRT1
IBD	Endo	Artery_Tibial	ENSG00000173113	TRMT112
IBD	Endo	Artery_Tibial	ENSG00000149782	PLCB3
IBD	Endo	Artery_Tibial	ENSG00000173511	VEGFB
IBD	Endo	Artery_Tibial	ENSG00000126432	PRDX5
IBD	Endo	Artery_Tibial	ENSG00000254614	AP003068.23
IBD	Endo	Artery_Tibial	ENSG00000173486	FKBP2
IBD	Endo	Artery_Tibial	ENSG00000110011	DNAJC4
IBD	Endo	Artery_Tibial	ENSG00000155393	HEATR3
IBD	Endo	Artery_Tibial	ENSG00000174306	ZHX3
IBD	Endo	Artery_Tibial	ENSG00000132793	LPIN3
IBD	Endo	Artery_Tibial	ENSG00000183798	EMILIN3
IBD	Endo	Artery_Tibial	ENSG00000258366	RTEL1
IBD	Endo	Artery_Tibial	ENSG00000101161	PRPF6
IBD	Endo	Artery_Tibial	ENSG00000243509	TNFRSF6B
IBD	Endo	Artery_Tibial	ENSG00000101216	GMEB2
IBD	Endo	Artery_Tibial	ENSG00000101246	ARFRP1
IBD	Endo	Artery_Tibial	ENSG00000203896	LIME1
IBD	Endo	Artery_Tibial	ENSG00000197114	ZGPAT
IBD	Endo	Artery_Tibial	ENSG00000197457	STMN3
IBD	Endo	Artery_Tibial	ENSG00000101150	TPD52L2
IBD	Endo	Artery_Tibial	ENSG00000100296	THOC5
IBD	Endo	Artery_Tibial	ENSG00000184117	NIPSNAP1
IBD	Endo	Artery_Tibial	ENSG00000100285	NEFH
IBD	Endo	Artery_Tibial	ENSG00000186575	NF2
IBD	Endo	Artery_Tibial	ENSG00000100330	MTMR3
IBD	Endo	Artery_Tibial	ENSG00000100325	ASCC2
IBD	Endo	Artery_Tibial	ENSG00000128342	LIF
IBD	Endo	Artery_Tibial	ENSG00000239282	GATSL3
IBD	Endo	Artery_Tibial	ENSG00000100316	RPL3
IBD	Endo	Artery_Tibial	ENSG00000100321	SYNGR1
IBD	Endo	Artery_Tibial	ENSG00000128272	ATF4
IBD	Endo	Brain_Amygdala	ENSG00000169231	THBS3
IBD	Endo	Brain_Amygdala	ENSG00000213672	NCKIPSD
IBD	Endo	Brain_Amygdala	ENSG00000173531	MST1
IBD	Endo	Brain_Amygdala	ENSG00000173540	GMPPB
IBD	Endo	Brain_Amygdala	ENSG00000178252	WDR6
IBD	Endo	Brain_Amygdala	ENSG00000004534	RBM6
IBD	Endo	Brain_Amygdala	ENSG00000164068	RNF123
IBD	Endo	Brain_Amygdala	ENSG00000177352	CCDC71
IBD	Endo	Brain_Amygdala	ENSG00000186792	HYAL3
IBD	Endo	Brain_Amygdala	ENSG00000219435	TEX40
IBD	Endo	Brain_Amygdala	ENSG00000149743	TRPT1
IBD	Endo	Brain_Amygdala	ENSG00000183798	EMILIN3
IBD	Endo	Brain_Anterior_cingulate_cortex_BA24	ENSG00000142794	NBPF3
IBD	Endo	Brain_Anterior_cingulate_cortex_BA24	ENSG00000163354	DCST2
IBD	Endo	Brain_Anterior_cingulate_cortex_BA24	ENSG00000143537	ADAM15
IBD	Endo	Brain_Anterior_cingulate_cortex_BA24	ENSG00000160803	UBQLN4
IBD	Endo	Brain_Anterior_cingulate_cortex_BA24	ENSG00000198892	SHISA4
IBD	Endo	Brain_Anterior_cingulate_cortex_BA24	ENSG00000138031	ADCY3
IBD	Endo	Brain_Anterior_cingulate_cortex_BA24	ENSG00000115137	DNAJC27
IBD	Endo	Brain_Anterior_cingulate_cortex_BA24	ENSG00000213672	NCKIPSD
IBD	Endo	Brain_Anterior_cingulate_cortex_BA24	ENSG00000178149	DALRD3
IBD	Endo	Brain_Anterior_cingulate_cortex_BA24	ENSG00000225399	RP11-3B7.1
IBD	Endo	Brain_Anterior_cingulate_cortex_BA24	ENSG00000004534	RBM6
IBD	Endo	Brain_Anterior_cingulate_cortex_BA24	ENSG00000233276	GPX1
IBD	Endo	Brain_Anterior_cingulate_cortex_BA24	ENSG00000164068	RNF123
IBD	Endo	Brain_Anterior_cingulate_cortex_BA24	ENSG00000145020	AMT
IBD	Endo	Brain_Anterior_cingulate_cortex_BA24	ENSG00000173540	GMPPB
IBD	Endo	Brain_Anterior_cingulate_cortex_BA24	ENSG00000173531	MST1
IBD	Endo	Brain_Anterior_cingulate_cortex_BA24	ENSG00000243477	NAT6
IBD	Endo	Brain_Anterior_cingulate_cortex_BA24	ENSG00000164078	MST1R
IBD	Endo	Brain_Anterior_cingulate_cortex_BA24	ENSG00000186792	HYAL3
IBD	Endo	Brain_Anterior_cingulate_cortex_BA24	ENSG00000113638	TTC33
IBD	Endo	Brain_Anterior_cingulate_cortex_BA24	ENSG00000219435	TEX40
IBD	Endo	Brain_Anterior_cingulate_cortex_BA24	ENSG00000149743	TRPT1
IBD	Endo	Brain_Anterior_cingulate_cortex_BA24	ENSG00000183798	EMILIN3
IBD	Endo	Brain_Anterior_cingulate_cortex_BA24	ENSG00000132793	LPIN3
IBD	Endo	Brain_Anterior_cingulate_cortex_BA24	ENSG00000101246	ARFRP1
IBD	Endo	Brain_Anterior_cingulate_cortex_BA24	ENSG00000184117	NIPSNAP1
IBD	Endo	Brain_Caudate_basal_ganglia	ENSG00000163354	DCST2
IBD	Endo	Brain_Caudate_basal_ganglia	ENSG00000143537	ADAM15
IBD	Endo	Brain_Caudate_basal_ganglia	ENSG00000169242	EFNA1
IBD	Endo	Brain_Caudate_basal_ganglia	ENSG00000169231	THBS3
IBD	Endo	Brain_Caudate_basal_ganglia	ENSG00000143630	HCN3
IBD	Endo	Brain_Caudate_basal_ganglia	ENSG00000160803	UBQLN4
IBD	Endo	Brain_Caudate_basal_ganglia	ENSG00000163479	SSR2
IBD	Endo	Brain_Caudate_basal_ganglia	ENSG00000196208	GREB1
IBD	Endo	Brain_Caudate_basal_ganglia	ENSG00000084676	NCOA1
IBD	Endo	Brain_Caudate_basal_ganglia	ENSG00000138031	ADCY3
IBD	Endo	Brain_Caudate_basal_ganglia	ENSG00000213672	NCKIPSD
IBD	Endo	Brain_Caudate_basal_ganglia	ENSG00000233276	GPX1
IBD	Endo	Brain_Caudate_basal_ganglia	ENSG00000145020	AMT
IBD	Endo	Brain_Caudate_basal_ganglia	ENSG00000177352	CCDC71
IBD	Endo	Brain_Caudate_basal_ganglia	ENSG00000178252	WDR6
IBD	Endo	Brain_Caudate_basal_ganglia	ENSG00000145029	NICN1
IBD	Endo	Brain_Caudate_basal_ganglia	ENSG00000164078	MST1R
IBD	Endo	Brain_Caudate_basal_ganglia	ENSG00000004534	RBM6
IBD	Endo	Brain_Caudate_basal_ganglia	ENSG00000068745	IP6K2
IBD	Endo	Brain_Caudate_basal_ganglia	ENSG00000173531	MST1
IBD	Endo	Brain_Caudate_basal_ganglia	ENSG00000173540	GMPPB
IBD	Endo	Brain_Caudate_basal_ganglia	ENSG00000114737	CISH
IBD	Endo	Brain_Caudate_basal_ganglia	ENSG00000164068	RNF123
IBD	Endo	Brain_Caudate_basal_ganglia	ENSG00000186792	HYAL3
IBD	Endo	Brain_Caudate_basal_ganglia	ENSG00000243477	NAT6
IBD	Endo	Brain_Caudate_basal_ganglia	ENSG00000114735	HEMK1
IBD	Endo	Brain_Caudate_basal_ganglia	ENSG00000164398	ACSL6
IBD	Endo	Brain_Caudate_basal_ganglia	ENSG00000112031	MTRF1L
IBD	Endo	Brain_Caudate_basal_ganglia	ENSG00000181915	ADO
IBD	Endo	Brain_Caudate_basal_ganglia	ENSG00000219435	TEX40
IBD	Endo	Brain_Caudate_basal_ganglia	ENSG00000149743	TRPT1
IBD	Endo	Brain_Caudate_basal_ganglia	ENSG00000182450	KCNK4
IBD	Endo	Brain_Caudate_basal_ganglia	ENSG00000168071	CCDC88B
IBD	Endo	Brain_Caudate_basal_ganglia	ENSG00000173113	TRMT112
IBD	Endo	Brain_Caudate_basal_ganglia	ENSG00000162302	RPS6KA4
IBD	Endo	Brain_Caudate_basal_ganglia	ENSG00000132793	LPIN3
IBD	Endo	Brain_Caudate_basal_ganglia	ENSG00000183798	EMILIN3
IBD	Endo	Brain_Caudate_basal_ganglia	ENSG00000197457	STMN3
IBD	Endo	Brain_Caudate_basal_ganglia	ENSG00000203896	LIME1
IBD	Endo	Brain_Caudate_basal_ganglia	ENSG00000130584	ZBTB46
IBD	Endo	Brain_Caudate_basal_ganglia	ENSG00000184117	NIPSNAP1
IBD	Endo	Brain_Caudate_basal_ganglia	ENSG00000128268	MGAT3
IBD	Endo	Brain_Caudate_basal_ganglia	ENSG00000128272	ATF4
IBD	Endo	Brain_Cerebellar_Hemisphere	ENSG00000163354	DCST2
IBD	Endo	Brain_Cerebellar_Hemisphere	ENSG00000125459	MSTO1
IBD	Endo	Brain_Cerebellar_Hemisphere	ENSG00000169231	THBS3
IBD	Endo	Brain_Cerebellar_Hemisphere	ENSG00000169242	EFNA1
IBD	Endo	Brain_Cerebellar_Hemisphere	ENSG00000143537	ADAM15
IBD	Endo	Brain_Cerebellar_Hemisphere	ENSG00000185499	MUC1
IBD	Endo	Brain_Cerebellar_Hemisphere	ENSG00000132676	DAP3
IBD	Endo	Brain_Cerebellar_Hemisphere	ENSG00000160803	UBQLN4
IBD	Endo	Brain_Cerebellar_Hemisphere	ENSG00000143622	RIT1
IBD	Endo	Brain_Cerebellar_Hemisphere	ENSG00000118197	DDX59
IBD	Endo	Brain_Cerebellar_Hemisphere	ENSG00000196208	GREB1
IBD	Endo	Brain_Cerebellar_Hemisphere	ENSG00000138092	CENPO
IBD	Endo	Brain_Cerebellar_Hemisphere	ENSG00000177352	CCDC71
IBD	Endo	Brain_Cerebellar_Hemisphere	ENSG00000213689	TREX1
IBD	Endo	Brain_Cerebellar_Hemisphere	ENSG00000068745	IP6K2
IBD	Endo	Brain_Cerebellar_Hemisphere	ENSG00000145020	AMT
IBD	Endo	Brain_Cerebellar_Hemisphere	ENSG00000173540	GMPPB
IBD	Endo	Brain_Cerebellar_Hemisphere	ENSG00000178252	WDR6
IBD	Endo	Brain_Cerebellar_Hemisphere	ENSG00000198218	QRICH1
IBD	Endo	Brain_Cerebellar_Hemisphere	ENSG00000213672	NCKIPSD
IBD	Endo	Brain_Cerebellar_Hemisphere	ENSG00000164051	CCDC51
IBD	Endo	Brain_Cerebellar_Hemisphere	ENSG00000004534	RBM6
IBD	Endo	Brain_Cerebellar_Hemisphere	ENSG00000164068	RNF123
IBD	Endo	Brain_Cerebellar_Hemisphere	ENSG00000185614	FAM212A
IBD	Endo	Brain_Cerebellar_Hemisphere	ENSG00000145040	UCN2
IBD	Endo	Brain_Cerebellar_Hemisphere	ENSG00000164078	MST1R
IBD	Endo	Brain_Cerebellar_Hemisphere	ENSG00000233276	GPX1
IBD	Endo	Brain_Cerebellar_Hemisphere	ENSG00000173531	MST1
IBD	Endo	Brain_Cerebellar_Hemisphere	ENSG00000178149	DALRD3
IBD	Endo	Brain_Cerebellar_Hemisphere	ENSG00000186792	HYAL3
IBD	Endo	Brain_Cerebellar_Hemisphere	ENSG00000176095	IP6K1
IBD	Endo	Brain_Cerebellar_Hemisphere	ENSG00000164062	APEH
IBD	Endo	Brain_Cerebellar_Hemisphere	ENSG00000158985	CDC42SE2
IBD	Endo	Brain_Cerebellar_Hemisphere	ENSG00000164398	ACSL6
IBD	Endo	Brain_Cerebellar_Hemisphere	ENSG00000112031	MTRF1L
IBD	Endo	Brain_Cerebellar_Hemisphere	ENSG00000120440	TTLL2
IBD	Endo	Brain_Cerebellar_Hemisphere	ENSG00000026297	RNASET2
IBD	Endo	Brain_Cerebellar_Hemisphere	ENSG00000168071	CCDC88B
IBD	Endo	Brain_Cerebellar_Hemisphere	ENSG00000126500	FLRT1
IBD	Endo	Brain_Cerebellar_Hemisphere	ENSG00000126432	PRDX5
IBD	Endo	Brain_Cerebellar_Hemisphere	ENSG00000219435	TEX40
IBD	Endo	Brain_Cerebellar_Hemisphere	ENSG00000173457	PPP1R14B
IBD	Endo	Brain_Cerebellar_Hemisphere	ENSG00000162302	RPS6KA4
IBD	Endo	Brain_Cerebellar_Hemisphere	ENSG00000132793	LPIN3
IBD	Endo	Brain_Cerebellar_Hemisphere	ENSG00000124181	PLCG1
IBD	Endo	Brain_Cerebellar_Hemisphere	ENSG00000183798	EMILIN3
IBD	Endo	Brain_Cerebellar_Hemisphere	ENSG00000198900	TOP1
IBD	Endo	Brain_Cerebellar_Hemisphere	ENSG00000101216	GMEB2
IBD	Endo	Brain_Cerebellar_Hemisphere	ENSG00000125520	SLC2A4RG
IBD	Endo	Brain_Cerebellar_Hemisphere	ENSG00000197457	STMN3
IBD	Endo	Brain_Cerebellar_Hemisphere	ENSG00000197114	ZGPAT
IBD	Endo	Brain_Cerebellar_Hemisphere	ENSG00000101161	PRPF6
IBD	Endo	Brain_Cerebellar_Hemisphere	ENSG00000101152	DNAJC5
IBD	Endo	Brain_Cerebellar_Hemisphere	ENSG00000184117	NIPSNAP1
IBD	Endo	Brain_Cerebellar_Hemisphere	ENSG00000100314	CABP7
IBD	Endo	Brain_Cerebellar_Hemisphere	ENSG00000100325	ASCC2
IBD	Endo	Brain_Cerebellar_Hemisphere	ENSG00000100330	MTMR3
IBD	Endo	Brain_Cerebellar_Hemisphere	ENSG00000100324	TAB1
IBD	Endo	Brain_Cerebellar_Hemisphere	ENSG00000100321	SYNGR1
IBD	Endo	Brain_Cerebellar_Hemisphere	ENSG00000100335	MIEF1
IBD	Endo	Brain_Cerebellum	ENSG00000163354	DCST2
IBD	Endo	Brain_Cerebellum	ENSG00000163357	DCST1
IBD	Endo	Brain_Cerebellum	ENSG00000143537	ADAM15
IBD	Endo	Brain_Cerebellum	ENSG00000169242	EFNA1
IBD	Endo	Brain_Cerebellum	ENSG00000169231	THBS3
IBD	Endo	Brain_Cerebellum	ENSG00000125459	MSTO1
IBD	Endo	Brain_Cerebellum	ENSG00000143630	HCN3
IBD	Endo	Brain_Cerebellum	ENSG00000177628	GBA
IBD	Endo	Brain_Cerebellum	ENSG00000173171	MTX1
IBD	Endo	Brain_Cerebellum	ENSG00000143622	RIT1
IBD	Endo	Brain_Cerebellum	ENSG00000118197	DDX59
IBD	Endo	Brain_Cerebellum	ENSG00000196208	GREB1
IBD	Endo	Brain_Cerebellum	ENSG00000138031	ADCY3
IBD	Endo	Brain_Cerebellum	ENSG00000213689	TREX1
IBD	Endo	Brain_Cerebellum	ENSG00000164054	SHISA5
IBD	Endo	Brain_Cerebellum	ENSG00000177352	CCDC71
IBD	Endo	Brain_Cerebellum	ENSG00000213672	NCKIPSD
IBD	Endo	Brain_Cerebellum	ENSG00000178252	WDR6
IBD	Endo	Brain_Cerebellum	ENSG00000233276	GPX1
IBD	Endo	Brain_Cerebellum	ENSG00000068745	IP6K2
IBD	Endo	Brain_Cerebellum	ENSG00000145020	AMT
IBD	Endo	Brain_Cerebellum	ENSG00000173540	GMPPB
IBD	Endo	Brain_Cerebellum	ENSG00000178149	DALRD3
IBD	Endo	Brain_Cerebellum	ENSG00000178467	P4HTM
IBD	Endo	Brain_Cerebellum	ENSG00000198218	QRICH1
IBD	Endo	Brain_Cerebellum	ENSG00000173531	MST1
IBD	Endo	Brain_Cerebellum	ENSG00000004534	RBM6
IBD	Endo	Brain_Cerebellum	ENSG00000164068	RNF123
IBD	Endo	Brain_Cerebellum	ENSG00000185614	FAM212A
IBD	Endo	Brain_Cerebellum	ENSG00000232112	TMA7
IBD	Endo	Brain_Cerebellum	ENSG00000185909	KLHDC8B
IBD	Endo	Brain_Cerebellum	ENSG00000164078	MST1R
IBD	Endo	Brain_Cerebellum	ENSG00000186792	HYAL3
IBD	Endo	Brain_Cerebellum	ENSG00000214706	IFRD2
IBD	Endo	Brain_Cerebellum	ENSG00000178057	NDUFAF3
IBD	Endo	Brain_Cerebellum	ENSG00000068028	RASSF1
IBD	Endo	Brain_Cerebellum	ENSG00000243477	NAT6
IBD	Endo	Brain_Cerebellum	ENSG00000007402	CACNA2D2
IBD	Endo	Brain_Cerebellum	ENSG00000164398	ACSL6
IBD	Endo	Brain_Cerebellum	ENSG00000169567	HINT1
IBD	Endo	Brain_Cerebellum	ENSG00000158985	CDC42SE2
IBD	Endo	Brain_Cerebellum	ENSG00000072682	P4HA2
IBD	Endo	Brain_Cerebellum	ENSG00000197536	C5orf56
IBD	Endo	Brain_Cerebellum	ENSG00000131018	SYNE1
IBD	Endo	Brain_Cerebellum	ENSG00000112031	MTRF1L
IBD	Endo	Brain_Cerebellum	ENSG00000026297	RNASET2
IBD	Endo	Brain_Cerebellum	ENSG00000168071	CCDC88B
IBD	Endo	Brain_Cerebellum	ENSG00000219435	TEX40
IBD	Endo	Brain_Cerebellum	ENSG00000126432	PRDX5
IBD	Endo	Brain_Cerebellum	ENSG00000149743	TRPT1
IBD	Endo	Brain_Cerebellum	ENSG00000173457	PPP1R14B
IBD	Endo	Brain_Cerebellum	ENSG00000173486	FKBP2
IBD	Endo	Brain_Cerebellum	ENSG00000181908	AP003774.4
IBD	Endo	Brain_Cerebellum	ENSG00000110583	NAA40
IBD	Endo	Brain_Cerebellum	ENSG00000167207	NOD2
IBD	Endo	Brain_Cerebellum	ENSG00000132793	LPIN3
IBD	Endo	Brain_Cerebellum	ENSG00000101216	GMEB2
IBD	Endo	Brain_Cerebellum	ENSG00000125520	SLC2A4RG
IBD	Endo	Brain_Cerebellum	ENSG00000197457	STMN3
IBD	Endo	Brain_Cerebellum	ENSG00000101246	ARFRP1
IBD	Endo	Brain_Cerebellum	ENSG00000125510	OPRL1
IBD	Endo	Brain_Cerebellum	ENSG00000100314	CABP7
IBD	Endo	Brain_Cerebellum	ENSG00000184117	NIPSNAP1
IBD	Endo	Brain_Cerebellum	ENSG00000100330	MTMR3
IBD	Endo	Brain_Cerebellum	ENSG00000100325	ASCC2
IBD	Endo	Brain_Cerebellum	ENSG00000100307	CBX7
IBD	Endo	Brain_Cerebellum	ENSG00000100321	SYNGR1
IBD	Endo	Brain_Cerebellum	ENSG00000100324	TAB1
IBD	Endo	Brain_Cerebellum	ENSG00000100316	RPL3
IBD	Endo	Brain_Cerebellum	ENSG00000100335	MIEF1
IBD	Endo	Brain_Cortex	ENSG00000163354	DCST2
IBD	Endo	Brain_Cortex	ENSG00000177628	GBA
IBD	Endo	Brain_Cortex	ENSG00000143537	ADAM15
IBD	Endo	Brain_Cortex	ENSG00000169231	THBS3
IBD	Endo	Brain_Cortex	ENSG00000169242	EFNA1
IBD	Endo	Brain_Cortex	ENSG00000185499	MUC1
IBD	Endo	Brain_Cortex	ENSG00000160767	FAM189B
IBD	Endo	Brain_Cortex	ENSG00000143622	RIT1
IBD	Endo	Brain_Cortex	ENSG00000116852	KIF21B
IBD	Endo	Brain_Cortex	ENSG00000196208	GREB1
IBD	Endo	Brain_Cortex	ENSG00000084676	NCOA1
IBD	Endo	Brain_Cortex	ENSG00000138031	ADCY3
IBD	Endo	Brain_Cortex	ENSG00000178252	WDR6
IBD	Endo	Brain_Cortex	ENSG00000213672	NCKIPSD
IBD	Endo	Brain_Cortex	ENSG00000213689	TREX1
IBD	Endo	Brain_Cortex	ENSG00000145020	AMT
IBD	Endo	Brain_Cortex	ENSG00000068745	IP6K2
IBD	Endo	Brain_Cortex	ENSG00000173540	GMPPB
IBD	Endo	Brain_Cortex	ENSG00000178467	P4HTM
IBD	Endo	Brain_Cortex	ENSG00000164076	CAMKV
IBD	Endo	Brain_Cortex	ENSG00000233276	GPX1
IBD	Endo	Brain_Cortex	ENSG00000164061	BSN
IBD	Endo	Brain_Cortex	ENSG00000178149	DALRD3
IBD	Endo	Brain_Cortex	ENSG00000004534	RBM6
IBD	Endo	Brain_Cortex	ENSG00000164068	RNF123
IBD	Endo	Brain_Cortex	ENSG00000186792	HYAL3
IBD	Endo	Brain_Cortex	ENSG00000173531	MST1
IBD	Endo	Brain_Cortex	ENSG00000164078	MST1R
IBD	Endo	Brain_Cortex	ENSG00000001617	SEMA3F
IBD	Endo	Brain_Cortex	ENSG00000243477	NAT6
IBD	Endo	Brain_Cortex	ENSG00000225399	RP11-3B7.1
IBD	Endo	Brain_Cortex	ENSG00000088543	C3orf18
IBD	Endo	Brain_Cortex	ENSG00000158985	CDC42SE2
IBD	Endo	Brain_Cortex	ENSG00000164398	ACSL6
IBD	Endo	Brain_Cortex	ENSG00000131435	PDLIM4
IBD	Endo	Brain_Cortex	ENSG00000158987	RAPGEF6
IBD	Endo	Brain_Cortex	ENSG00000131018	SYNE1
IBD	Endo	Brain_Cortex	ENSG00000112031	MTRF1L
IBD	Endo	Brain_Cortex	ENSG00000026297	RNASET2
IBD	Endo	Brain_Cortex	ENSG00000119929	CUTC
IBD	Endo	Brain_Cortex	ENSG00000219435	TEX40
IBD	Endo	Brain_Cortex	ENSG00000168071	CCDC88B
IBD	Endo	Brain_Cortex	ENSG00000182450	KCNK4
IBD	Endo	Brain_Cortex	ENSG00000149743	TRPT1
IBD	Endo	Brain_Cortex	ENSG00000173457	PPP1R14B
IBD	Endo	Brain_Cortex	ENSG00000173113	TRMT112
IBD	Endo	Brain_Cortex	ENSG00000173264	GPR137
IBD	Endo	Brain_Cortex	ENSG00000126432	PRDX5
IBD	Endo	Brain_Cortex	ENSG00000132793	LPIN3
IBD	Endo	Brain_Cortex	ENSG00000124177	CHD6
IBD	Endo	Brain_Cortex	ENSG00000197457	STMN3
IBD	Endo	Brain_Cortex	ENSG00000258366	RTEL1
IBD	Endo	Brain_Cortex	ENSG00000101246	ARFRP1
IBD	Endo	Brain_Cortex	ENSG00000196700	ZNF512B
IBD	Endo	Brain_Cortex	ENSG00000184117	NIPSNAP1
IBD	Endo	Brain_Cortex	ENSG00000128242	GAL3ST1
IBD	Endo	Brain_Cortex	ENSG00000100221	JOSD1
IBD	Endo	Brain_Cortex	ENSG00000128268	MGAT3
IBD	Endo	Brain_Frontal_Cortex_BA9	ENSG00000070831	CDC42
IBD	Endo	Brain_Frontal_Cortex_BA9	ENSG00000163354	DCST2
IBD	Endo	Brain_Frontal_Cortex_BA9	ENSG00000143537	ADAM15
IBD	Endo	Brain_Frontal_Cortex_BA9	ENSG00000169231	THBS3
IBD	Endo	Brain_Frontal_Cortex_BA9	ENSG00000118197	DDX59
IBD	Endo	Brain_Frontal_Cortex_BA9	ENSG00000116852	KIF21B
IBD	Endo	Brain_Frontal_Cortex_BA9	ENSG00000196208	GREB1
IBD	Endo	Brain_Frontal_Cortex_BA9	ENSG00000150873	C2orf50
IBD	Endo	Brain_Frontal_Cortex_BA9	ENSG00000138031	ADCY3
IBD	Endo	Brain_Frontal_Cortex_BA9	ENSG00000178252	WDR6
IBD	Endo	Brain_Frontal_Cortex_BA9	ENSG00000213672	NCKIPSD
IBD	Endo	Brain_Frontal_Cortex_BA9	ENSG00000145020	AMT
IBD	Endo	Brain_Frontal_Cortex_BA9	ENSG00000177352	CCDC71
IBD	Endo	Brain_Frontal_Cortex_BA9	ENSG00000178149	DALRD3
IBD	Endo	Brain_Frontal_Cortex_BA9	ENSG00000178467	P4HTM
IBD	Endo	Brain_Frontal_Cortex_BA9	ENSG00000198218	QRICH1
IBD	Endo	Brain_Frontal_Cortex_BA9	ENSG00000233276	GPX1
IBD	Endo	Brain_Frontal_Cortex_BA9	ENSG00000068745	IP6K2
IBD	Endo	Brain_Frontal_Cortex_BA9	ENSG00000173540	GMPPB
IBD	Endo	Brain_Frontal_Cortex_BA9	ENSG00000173531	MST1
IBD	Endo	Brain_Frontal_Cortex_BA9	ENSG00000004534	RBM6
IBD	Endo	Brain_Frontal_Cortex_BA9	ENSG00000186792	HYAL3
IBD	Endo	Brain_Frontal_Cortex_BA9	ENSG00000164068	RNF123
IBD	Endo	Brain_Frontal_Cortex_BA9	ENSG00000243477	NAT6
IBD	Endo	Brain_Frontal_Cortex_BA9	ENSG00000158985	CDC42SE2
IBD	Endo	Brain_Frontal_Cortex_BA9	ENSG00000197536	C5orf56
IBD	Endo	Brain_Frontal_Cortex_BA9	ENSG00000131435	PDLIM4
IBD	Endo	Brain_Frontal_Cortex_BA9	ENSG00000203760	CENPW
IBD	Endo	Brain_Frontal_Cortex_BA9	ENSG00000112031	MTRF1L
IBD	Endo	Brain_Frontal_Cortex_BA9	ENSG00000219435	TEX40
IBD	Endo	Brain_Frontal_Cortex_BA9	ENSG00000168071	CCDC88B
IBD	Endo	Brain_Frontal_Cortex_BA9	ENSG00000149743	TRPT1
IBD	Endo	Brain_Frontal_Cortex_BA9	ENSG00000182450	KCNK4
IBD	Endo	Brain_Frontal_Cortex_BA9	ENSG00000173113	TRMT112
IBD	Endo	Brain_Frontal_Cortex_BA9	ENSG00000110011	DNAJC4
IBD	Endo	Brain_Frontal_Cortex_BA9	ENSG00000126432	PRDX5
IBD	Endo	Brain_Frontal_Cortex_BA9	ENSG00000132793	LPIN3
IBD	Endo	Brain_Frontal_Cortex_BA9	ENSG00000197457	STMN3
IBD	Endo	Brain_Frontal_Cortex_BA9	ENSG00000101246	ARFRP1
IBD	Endo	Brain_Frontal_Cortex_BA9	ENSG00000130584	ZBTB46
IBD	Endo	Brain_Frontal_Cortex_BA9	ENSG00000184117	NIPSNAP1
IBD	Endo	Brain_Frontal_Cortex_BA9	ENSG00000100330	MTMR3
IBD	Endo	Brain_Frontal_Cortex_BA9	ENSG00000100221	JOSD1
IBD	Endo	Brain_Hippocampus	ENSG00000203963	C1orf141
IBD	Endo	Brain_Hippocampus	ENSG00000143537	ADAM15
IBD	Endo	Brain_Hippocampus	ENSG00000169242	EFNA1
IBD	Endo	Brain_Hippocampus	ENSG00000145020	AMT
IBD	Endo	Brain_Hippocampus	ENSG00000213672	NCKIPSD
IBD	Endo	Brain_Hippocampus	ENSG00000177352	CCDC71
IBD	Endo	Brain_Hippocampus	ENSG00000178252	WDR6
IBD	Endo	Brain_Hippocampus	ENSG00000233276	GPX1
IBD	Endo	Brain_Hippocampus	ENSG00000068745	IP6K2
IBD	Endo	Brain_Hippocampus	ENSG00000173531	MST1
IBD	Endo	Brain_Hippocampus	ENSG00000173540	GMPPB
IBD	Endo	Brain_Hippocampus	ENSG00000186792	HYAL3
IBD	Endo	Brain_Hippocampus	ENSG00000004534	RBM6
IBD	Endo	Brain_Hippocampus	ENSG00000001617	SEMA3F
IBD	Endo	Brain_Hippocampus	ENSG00000112031	MTRF1L
IBD	Endo	Brain_Hippocampus	ENSG00000219435	TEX40
IBD	Endo	Brain_Hippocampus	ENSG00000168071	CCDC88B
IBD	Endo	Brain_Hippocampus	ENSG00000183798	EMILIN3
IBD	Endo	Brain_Hippocampus	ENSG00000184117	NIPSNAP1
IBD	Endo	Brain_Hippocampus	ENSG00000128268	MGAT3
IBD	Endo	Brain_Hypothalamus	ENSG00000169242	EFNA1
IBD	Endo	Brain_Hypothalamus	ENSG00000160803	UBQLN4
IBD	Endo	Brain_Hypothalamus	ENSG00000068745	IP6K2
IBD	Endo	Brain_Hypothalamus	ENSG00000213672	NCKIPSD
IBD	Endo	Brain_Hypothalamus	ENSG00000178467	P4HTM
IBD	Endo	Brain_Hypothalamus	ENSG00000186792	HYAL3
IBD	Endo	Brain_Hypothalamus	ENSG00000173531	MST1
IBD	Endo	Brain_Hypothalamus	ENSG00000164078	MST1R
IBD	Endo	Brain_Hypothalamus	ENSG00000004534	RBM6
IBD	Endo	Brain_Hypothalamus	ENSG00000145020	AMT
IBD	Endo	Brain_Hypothalamus	ENSG00000173540	GMPPB
IBD	Endo	Brain_Hypothalamus	ENSG00000164068	RNF123
IBD	Endo	Brain_Hypothalamus	ENSG00000243477	NAT6
IBD	Endo	Brain_Hypothalamus	ENSG00000114735	HEMK1
IBD	Endo	Brain_Hypothalamus	ENSG00000164398	ACSL6
IBD	Endo	Brain_Hypothalamus	ENSG00000197536	C5orf56
IBD	Endo	Brain_Hypothalamus	ENSG00000112031	MTRF1L
IBD	Endo	Brain_Hypothalamus	ENSG00000107593	PKD2L1
IBD	Endo	Brain_Hypothalamus	ENSG00000219435	TEX40
IBD	Endo	Brain_Hypothalamus	ENSG00000149743	TRPT1
IBD	Endo	Brain_Hypothalamus	ENSG00000173457	PPP1R14B
IBD	Endo	Brain_Hypothalamus	ENSG00000173113	TRMT112
IBD	Endo	Brain_Hypothalamus	ENSG00000183798	EMILIN3
IBD	Endo	Brain_Hypothalamus	ENSG00000100330	MTMR3
IBD	Endo	Brain_Hypothalamus	ENSG00000128268	MGAT3
IBD	Endo	Brain_Nucleus_accumbens_basal_ganglia	ENSG00000163354	DCST2
IBD	Endo	Brain_Nucleus_accumbens_basal_ganglia	ENSG00000143537	ADAM15
IBD	Endo	Brain_Nucleus_accumbens_basal_ganglia	ENSG00000169242	EFNA1
IBD	Endo	Brain_Nucleus_accumbens_basal_ganglia	ENSG00000169231	THBS3
IBD	Endo	Brain_Nucleus_accumbens_basal_ganglia	ENSG00000163344	PMVK
IBD	Endo	Brain_Nucleus_accumbens_basal_ganglia	ENSG00000163479	SSR2
IBD	Endo	Brain_Nucleus_accumbens_basal_ganglia	ENSG00000160803	UBQLN4
IBD	Endo	Brain_Nucleus_accumbens_basal_ganglia	ENSG00000196208	GREB1
IBD	Endo	Brain_Nucleus_accumbens_basal_ganglia	ENSG00000084676	NCOA1
IBD	Endo	Brain_Nucleus_accumbens_basal_ganglia	ENSG00000213672	NCKIPSD
IBD	Endo	Brain_Nucleus_accumbens_basal_ganglia	ENSG00000004534	RBM6
IBD	Endo	Brain_Nucleus_accumbens_basal_ganglia	ENSG00000177352	CCDC71
IBD	Endo	Brain_Nucleus_accumbens_basal_ganglia	ENSG00000178252	WDR6
IBD	Endo	Brain_Nucleus_accumbens_basal_ganglia	ENSG00000145020	AMT
IBD	Endo	Brain_Nucleus_accumbens_basal_ganglia	ENSG00000185909	KLHDC8B
IBD	Endo	Brain_Nucleus_accumbens_basal_ganglia	ENSG00000145029	NICN1
IBD	Endo	Brain_Nucleus_accumbens_basal_ganglia	ENSG00000178467	P4HTM
IBD	Endo	Brain_Nucleus_accumbens_basal_ganglia	ENSG00000233276	GPX1
IBD	Endo	Brain_Nucleus_accumbens_basal_ganglia	ENSG00000173531	MST1
IBD	Endo	Brain_Nucleus_accumbens_basal_ganglia	ENSG00000185614	FAM212A
IBD	Endo	Brain_Nucleus_accumbens_basal_ganglia	ENSG00000164068	RNF123
IBD	Endo	Brain_Nucleus_accumbens_basal_ganglia	ENSG00000164078	MST1R
IBD	Endo	Brain_Nucleus_accumbens_basal_ganglia	ENSG00000068745	IP6K2
IBD	Endo	Brain_Nucleus_accumbens_basal_ganglia	ENSG00000173540	GMPPB
IBD	Endo	Brain_Nucleus_accumbens_basal_ganglia	ENSG00000198218	QRICH1
IBD	Endo	Brain_Nucleus_accumbens_basal_ganglia	ENSG00000186792	HYAL3
IBD	Endo	Brain_Nucleus_accumbens_basal_ganglia	ENSG00000114735	HEMK1
IBD	Endo	Brain_Nucleus_accumbens_basal_ganglia	ENSG00000186687	LYRM7
IBD	Endo	Brain_Nucleus_accumbens_basal_ganglia	ENSG00000164398	ACSL6
IBD	Endo	Brain_Nucleus_accumbens_basal_ganglia	ENSG00000158985	CDC42SE2
IBD	Endo	Brain_Nucleus_accumbens_basal_ganglia	ENSG00000197375	SLC22A5
IBD	Endo	Brain_Nucleus_accumbens_basal_ganglia	ENSG00000197536	C5orf56
IBD	Endo	Brain_Nucleus_accumbens_basal_ganglia	ENSG00000131018	SYNE1
IBD	Endo	Brain_Nucleus_accumbens_basal_ganglia	ENSG00000112031	MTRF1L
IBD	Endo	Brain_Nucleus_accumbens_basal_ganglia	ENSG00000026297	RNASET2
IBD	Endo	Brain_Nucleus_accumbens_basal_ganglia	ENSG00000181915	ADO
IBD	Endo	Brain_Nucleus_accumbens_basal_ganglia	ENSG00000119919	NKX2-3
IBD	Endo	Brain_Nucleus_accumbens_basal_ganglia	ENSG00000182450	KCNK4
IBD	Endo	Brain_Nucleus_accumbens_basal_ganglia	ENSG00000219435	TEX40
IBD	Endo	Brain_Nucleus_accumbens_basal_ganglia	ENSG00000149743	TRPT1
IBD	Endo	Brain_Nucleus_accumbens_basal_ganglia	ENSG00000168071	CCDC88B
IBD	Endo	Brain_Nucleus_accumbens_basal_ganglia	ENSG00000110011	DNAJC4
IBD	Endo	Brain_Nucleus_accumbens_basal_ganglia	ENSG00000173457	PPP1R14B
IBD	Endo	Brain_Nucleus_accumbens_basal_ganglia	ENSG00000126432	PRDX5
IBD	Endo	Brain_Nucleus_accumbens_basal_ganglia	ENSG00000173113	TRMT112
IBD	Endo	Brain_Nucleus_accumbens_basal_ganglia	ENSG00000183798	EMILIN3
IBD	Endo	Brain_Nucleus_accumbens_basal_ganglia	ENSG00000132793	LPIN3
IBD	Endo	Brain_Nucleus_accumbens_basal_ganglia	ENSG00000197457	STMN3
IBD	Endo	Brain_Nucleus_accumbens_basal_ganglia	ENSG00000268858	C20ORF135
IBD	Endo	Brain_Nucleus_accumbens_basal_ganglia	ENSG00000130584	ZBTB46
IBD	Endo	Brain_Nucleus_accumbens_basal_ganglia	ENSG00000184117	NIPSNAP1
IBD	Endo	Brain_Nucleus_accumbens_basal_ganglia	ENSG00000128268	MGAT3
IBD	Endo	Brain_Putamen_basal_ganglia	ENSG00000203963	C1orf141
IBD	Endo	Brain_Putamen_basal_ganglia	ENSG00000163354	DCST2
IBD	Endo	Brain_Putamen_basal_ganglia	ENSG00000143537	ADAM15
IBD	Endo	Brain_Putamen_basal_ganglia	ENSG00000169231	THBS3
IBD	Endo	Brain_Putamen_basal_ganglia	ENSG00000169242	EFNA1
IBD	Endo	Brain_Putamen_basal_ganglia	ENSG00000160803	UBQLN4
IBD	Endo	Brain_Putamen_basal_ganglia	ENSG00000163479	SSR2
IBD	Endo	Brain_Putamen_basal_ganglia	ENSG00000196208	GREB1
IBD	Endo	Brain_Putamen_basal_ganglia	ENSG00000084676	NCOA1
IBD	Endo	Brain_Putamen_basal_ganglia	ENSG00000138031	ADCY3
IBD	Endo	Brain_Putamen_basal_ganglia	ENSG00000084710	EFR3B
IBD	Endo	Brain_Putamen_basal_ganglia	ENSG00000213672	NCKIPSD
IBD	Endo	Brain_Putamen_basal_ganglia	ENSG00000164053	ATRIP
IBD	Endo	Brain_Putamen_basal_ganglia	ENSG00000177352	CCDC71
IBD	Endo	Brain_Putamen_basal_ganglia	ENSG00000178252	WDR6
IBD	Endo	Brain_Putamen_basal_ganglia	ENSG00000004534	RBM6
IBD	Endo	Brain_Putamen_basal_ganglia	ENSG00000164068	RNF123
IBD	Endo	Brain_Putamen_basal_ganglia	ENSG00000213689	TREX1
IBD	Endo	Brain_Putamen_basal_ganglia	ENSG00000145020	AMT
IBD	Endo	Brain_Putamen_basal_ganglia	ENSG00000068745	IP6K2
IBD	Endo	Brain_Putamen_basal_ganglia	ENSG00000173540	GMPPB
IBD	Endo	Brain_Putamen_basal_ganglia	ENSG00000173531	MST1
IBD	Endo	Brain_Putamen_basal_ganglia	ENSG00000198218	QRICH1
IBD	Endo	Brain_Putamen_basal_ganglia	ENSG00000186792	HYAL3
IBD	Endo	Brain_Putamen_basal_ganglia	ENSG00000243477	NAT6
IBD	Endo	Brain_Putamen_basal_ganglia	ENSG00000114735	HEMK1
IBD	Endo	Brain_Putamen_basal_ganglia	ENSG00000186687	LYRM7
IBD	Endo	Brain_Putamen_basal_ganglia	ENSG00000158985	CDC42SE2
IBD	Endo	Brain_Putamen_basal_ganglia	ENSG00000164398	ACSL6
IBD	Endo	Brain_Putamen_basal_ganglia	ENSG00000072682	P4HA2
IBD	Endo	Brain_Putamen_basal_ganglia	ENSG00000197375	SLC22A5
IBD	Endo	Brain_Putamen_basal_ganglia	ENSG00000112031	MTRF1L
IBD	Endo	Brain_Putamen_basal_ganglia	ENSG00000168071	CCDC88B
IBD	Endo	Brain_Putamen_basal_ganglia	ENSG00000219435	TEX40
IBD	Endo	Brain_Putamen_basal_ganglia	ENSG00000173113	TRMT112
IBD	Endo	Brain_Putamen_basal_ganglia	ENSG00000126432	PRDX5
IBD	Endo	Brain_Putamen_basal_ganglia	ENSG00000149743	TRPT1
IBD	Endo	Brain_Putamen_basal_ganglia	ENSG00000183798	EMILIN3
IBD	Endo	Brain_Putamen_basal_ganglia	ENSG00000132793	LPIN3
IBD	Endo	Brain_Putamen_basal_ganglia	ENSG00000197457	STMN3
IBD	Endo	Brain_Putamen_basal_ganglia	ENSG00000203896	LIME1
IBD	Endo	Brain_Putamen_basal_ganglia	ENSG00000101246	ARFRP1
IBD	Endo	Brain_Putamen_basal_ganglia	ENSG00000130584	ZBTB46
IBD	Endo	Brain_Putamen_basal_ganglia	ENSG00000100319	ZMAT5
IBD	Endo	Brain_Putamen_basal_ganglia	ENSG00000185340	GAS2L1
IBD	Endo	Brain_Putamen_basal_ganglia	ENSG00000184117	NIPSNAP1
IBD	Endo	Brain_Putamen_basal_ganglia	ENSG00000100321	SYNGR1
IBD	Endo	Brain_Putamen_basal_ganglia	ENSG00000128268	MGAT3
IBD	Endo	Brain_Putamen_basal_ganglia	ENSG00000100335	MIEF1
IBD	Endo	Brain_Spinal_cord_cervical_c-1	ENSG00000163354	DCST2
IBD	Endo	Brain_Spinal_cord_cervical_c-1	ENSG00000143537	ADAM15
IBD	Endo	Brain_Spinal_cord_cervical_c-1	ENSG00000169242	EFNA1
IBD	Endo	Brain_Spinal_cord_cervical_c-1	ENSG00000169231	THBS3
IBD	Endo	Brain_Spinal_cord_cervical_c-1	ENSG00000138031	ADCY3
IBD	Endo	Brain_Spinal_cord_cervical_c-1	ENSG00000152527	PLEKHH2
IBD	Endo	Brain_Spinal_cord_cervical_c-1	ENSG00000068745	IP6K2
IBD	Endo	Brain_Spinal_cord_cervical_c-1	ENSG00000178467	P4HTM
IBD	Endo	Brain_Spinal_cord_cervical_c-1	ENSG00000213672	NCKIPSD
IBD	Endo	Brain_Spinal_cord_cervical_c-1	ENSG00000173540	GMPPB
IBD	Endo	Brain_Spinal_cord_cervical_c-1	ENSG00000186792	HYAL3
IBD	Endo	Brain_Spinal_cord_cervical_c-1	ENSG00000164062	APEH
IBD	Endo	Brain_Spinal_cord_cervical_c-1	ENSG00000004534	RBM6
IBD	Endo	Brain_Spinal_cord_cervical_c-1	ENSG00000164068	RNF123
IBD	Endo	Brain_Spinal_cord_cervical_c-1	ENSG00000164078	MST1R
IBD	Endo	Brain_Spinal_cord_cervical_c-1	ENSG00000169567	HINT1
IBD	Endo	Brain_Spinal_cord_cervical_c-1	ENSG00000112031	MTRF1L
IBD	Endo	Brain_Spinal_cord_cervical_c-1	ENSG00000132793	LPIN3
IBD	Endo	Brain_Spinal_cord_cervical_c-1	ENSG00000100325	ASCC2
IBD	Endo	Brain_Spinal_cord_cervical_c-1	ENSG00000214491	SEC14L6
IBD	Endo	Brain_Spinal_cord_cervical_c-1	ENSG00000100324	TAB1
IBD	Endo	Brain_Substantia_nigra	ENSG00000169231	THBS3
IBD	Endo	Brain_Substantia_nigra	ENSG00000163348	PYGO2
IBD	Endo	Brain_Substantia_nigra	ENSG00000138031	ADCY3
IBD	Endo	Brain_Substantia_nigra	ENSG00000213672	NCKIPSD
IBD	Endo	Brain_Substantia_nigra	ENSG00000173540	GMPPB
IBD	Endo	Brain_Substantia_nigra	ENSG00000145020	AMT
IBD	Endo	Brain_Substantia_nigra	ENSG00000004534	RBM6
IBD	Endo	Brain_Substantia_nigra	ENSG00000186792	HYAL3
IBD	Endo	Brain_Substantia_nigra	ENSG00000112031	MTRF1L
IBD	Endo	Brain_Substantia_nigra	ENSG00000173457	PPP1R14B
IBD	Endo	Brain_Substantia_nigra	ENSG00000149743	TRPT1
IBD	Endo	Breast_Mammary_Tissue	ENSG00000142798	HSPG2
IBD	Endo	Breast_Mammary_Tissue	ENSG00000070831	CDC42
IBD	Endo	Breast_Mammary_Tissue	ENSG00000169231	THBS3
IBD	Endo	Breast_Mammary_Tissue	ENSG00000173171	MTX1
IBD	Endo	Breast_Mammary_Tissue	ENSG00000143622	RIT1
IBD	Endo	Breast_Mammary_Tissue	ENSG00000116539	ASH1L
IBD	Endo	Breast_Mammary_Tissue	ENSG00000169016	E2F6
IBD	Endo	Breast_Mammary_Tissue	ENSG00000084676	NCOA1
IBD	Endo	Breast_Mammary_Tissue	ENSG00000138092	CENPO
IBD	Endo	Breast_Mammary_Tissue	ENSG00000115137	DNAJC27
IBD	Endo	Breast_Mammary_Tissue	ENSG00000115138	POMC
IBD	Endo	Breast_Mammary_Tissue	ENSG00000164053	ATRIP
IBD	Endo	Breast_Mammary_Tissue	ENSG00000178252	WDR6
IBD	Endo	Breast_Mammary_Tissue	ENSG00000004534	RBM6
IBD	Endo	Breast_Mammary_Tissue	ENSG00000145020	AMT
IBD	Endo	Breast_Mammary_Tissue	ENSG00000145029	NICN1
IBD	Endo	Breast_Mammary_Tissue	ENSG00000173540	GMPPB
IBD	Endo	Breast_Mammary_Tissue	ENSG00000178467	P4HTM
IBD	Endo	Breast_Mammary_Tissue	ENSG00000198218	QRICH1
IBD	Endo	Breast_Mammary_Tissue	ENSG00000213672	NCKIPSD
IBD	Endo	Breast_Mammary_Tissue	ENSG00000068745	IP6K2
IBD	Endo	Breast_Mammary_Tissue	ENSG00000173421	CCDC36
IBD	Endo	Breast_Mammary_Tissue	ENSG00000183396	TMEM89
IBD	Endo	Breast_Mammary_Tissue	ENSG00000164062	APEH
IBD	Endo	Breast_Mammary_Tissue	ENSG00000173531	MST1
IBD	Endo	Breast_Mammary_Tissue	ENSG00000178149	DALRD3
IBD	Endo	Breast_Mammary_Tissue	ENSG00000186792	HYAL3
IBD	Endo	Breast_Mammary_Tissue	ENSG00000164068	RNF123
IBD	Endo	Breast_Mammary_Tissue	ENSG00000114388	NPRL2
IBD	Endo	Breast_Mammary_Tissue	ENSG00000145040	UCN2
IBD	Endo	Breast_Mammary_Tissue	ENSG00000114302	PRKAR2A
IBD	Endo	Breast_Mammary_Tissue	ENSG00000177479	ARIH2
IBD	Endo	Breast_Mammary_Tissue	ENSG00000243477	NAT6
IBD	Endo	Breast_Mammary_Tissue	ENSG00000114395	CYB561D2
IBD	Endo	Breast_Mammary_Tissue	ENSG00000114378	HYAL1
IBD	Endo	Breast_Mammary_Tissue	ENSG00000169567	HINT1
IBD	Endo	Breast_Mammary_Tissue	ENSG00000158987	RAPGEF6
IBD	Endo	Breast_Mammary_Tissue	ENSG00000131435	PDLIM4
IBD	Endo	Breast_Mammary_Tissue	ENSG00000197375	SLC22A5
IBD	Endo	Breast_Mammary_Tissue	ENSG00000112031	MTRF1L
IBD	Endo	Breast_Mammary_Tissue	ENSG00000026297	RNASET2
IBD	Endo	Breast_Mammary_Tissue	ENSG00000197576	HOXA4
IBD	Endo	Breast_Mammary_Tissue	ENSG00000149743	TRPT1
IBD	Endo	Breast_Mammary_Tissue	ENSG00000173486	FKBP2
IBD	Endo	Breast_Mammary_Tissue	ENSG00000173113	TRMT112
IBD	Endo	Breast_Mammary_Tissue	ENSG00000173457	PPP1R14B
IBD	Endo	Breast_Mammary_Tissue	ENSG00000173511	VEGFB
IBD	Endo	Breast_Mammary_Tissue	ENSG00000083799	CYLD
IBD	Endo	Breast_Mammary_Tissue	ENSG00000101216	GMEB2
IBD	Endo	Breast_Mammary_Tissue	ENSG00000258366	RTEL1
IBD	Endo	Breast_Mammary_Tissue	ENSG00000100296	THOC5
IBD	Endo	Breast_Mammary_Tissue	ENSG00000184117	NIPSNAP1
IBD	Endo	Breast_Mammary_Tissue	ENSG00000100330	MTMR3
IBD	Endo	Breast_Mammary_Tissue	ENSG00000100029	PES1
IBD	Endo	Breast_Mammary_Tissue	ENSG00000100335	MIEF1
IBD	Endo	Breast_Mammary_Tissue	ENSG00000128268	MGAT3
IBD	Endo	Breast_Mammary_Tissue	ENSG00000128272	ATF4
IBD	Endo	Colon_Sigmoid	ENSG00000070831	CDC42
IBD	Endo	Colon_Sigmoid	ENSG00000143622	RIT1
IBD	Endo	Colon_Sigmoid	ENSG00000169231	THBS3
IBD	Endo	Colon_Sigmoid	ENSG00000185499	MUC1
IBD	Endo	Colon_Sigmoid	ENSG00000160767	FAM189B
IBD	Endo	Colon_Sigmoid	ENSG00000177628	GBA
IBD	Endo	Colon_Sigmoid	ENSG00000143630	HCN3
IBD	Endo	Colon_Sigmoid	ENSG00000132698	RAB25
IBD	Endo	Colon_Sigmoid	ENSG00000163362	C1orf106
IBD	Endo	Colon_Sigmoid	ENSG00000084676	NCOA1
IBD	Endo	Colon_Sigmoid	ENSG00000115138	POMC
IBD	Endo	Colon_Sigmoid	ENSG00000115970	THADA
IBD	Endo	Colon_Sigmoid	ENSG00000138036	DYNC2LI1
IBD	Endo	Colon_Sigmoid	ENSG00000152527	PLEKHH2
IBD	Endo	Colon_Sigmoid	ENSG00000173421	CCDC36
IBD	Endo	Colon_Sigmoid	ENSG00000213672	NCKIPSD
IBD	Endo	Colon_Sigmoid	ENSG00000225399	RP11-3B7.1
IBD	Endo	Colon_Sigmoid	ENSG00000188315	C3orf62
IBD	Endo	Colon_Sigmoid	ENSG00000068745	IP6K2
IBD	Endo	Colon_Sigmoid	ENSG00000145020	AMT
IBD	Endo	Colon_Sigmoid	ENSG00000178252	WDR6
IBD	Endo	Colon_Sigmoid	ENSG00000178467	P4HTM
IBD	Endo	Colon_Sigmoid	ENSG00000004534	RBM6
IBD	Endo	Colon_Sigmoid	ENSG00000164068	RNF123
IBD	Endo	Colon_Sigmoid	ENSG00000173531	MST1
IBD	Endo	Colon_Sigmoid	ENSG00000145029	NICN1
IBD	Endo	Colon_Sigmoid	ENSG00000172113	NME6
IBD	Endo	Colon_Sigmoid	ENSG00000186792	HYAL3
IBD	Endo	Colon_Sigmoid	ENSG00000173540	GMPPB
IBD	Endo	Colon_Sigmoid	ENSG00000187492	CDHR4
IBD	Endo	Colon_Sigmoid	ENSG00000185909	KLHDC8B
IBD	Endo	Colon_Sigmoid	ENSG00000114302	PRKAR2A
IBD	Endo	Colon_Sigmoid	ENSG00000145022	TCTA
IBD	Endo	Colon_Sigmoid	ENSG00000198218	QRICH1
IBD	Endo	Colon_Sigmoid	ENSG00000164078	MST1R
IBD	Endo	Colon_Sigmoid	ENSG00000182179	UBA7
IBD	Endo	Colon_Sigmoid	ENSG00000228008	CTD-2330K9.3
IBD	Endo	Colon_Sigmoid	ENSG00000243477	NAT6
IBD	Endo	Colon_Sigmoid	ENSG00000088543	C3orf18
IBD	Endo	Colon_Sigmoid	ENSG00000007402	CACNA2D2
IBD	Endo	Colon_Sigmoid	ENSG00000198108	CHSY3
IBD	Endo	Colon_Sigmoid	ENSG00000169567	HINT1
IBD	Endo	Colon_Sigmoid	ENSG00000164398	ACSL6
IBD	Endo	Colon_Sigmoid	ENSG00000158987	RAPGEF6
IBD	Endo	Colon_Sigmoid	ENSG00000158985	CDC42SE2
IBD	Endo	Colon_Sigmoid	ENSG00000197375	SLC22A5
IBD	Endo	Colon_Sigmoid	ENSG00000072682	P4HA2
IBD	Endo	Colon_Sigmoid	ENSG00000112031	MTRF1L
IBD	Endo	Colon_Sigmoid	ENSG00000213066	FGFR1OP
IBD	Endo	Colon_Sigmoid	ENSG00000181915	ADO
IBD	Endo	Colon_Sigmoid	ENSG00000168071	CCDC88B
IBD	Endo	Colon_Sigmoid	ENSG00000149743	TRPT1
IBD	Endo	Colon_Sigmoid	ENSG00000173486	FKBP2
IBD	Endo	Colon_Sigmoid	ENSG00000173457	PPP1R14B
IBD	Endo	Colon_Sigmoid	ENSG00000162302	RPS6KA4
IBD	Endo	Colon_Sigmoid	ENSG00000132793	LPIN3
IBD	Endo	Colon_Sigmoid	ENSG00000183798	EMILIN3
IBD	Endo	Colon_Sigmoid	ENSG00000258366	RTEL1
IBD	Endo	Colon_Sigmoid	ENSG00000203896	LIME1
IBD	Endo	Colon_Sigmoid	ENSG00000243509	TNFRSF6B
IBD	Endo	Colon_Sigmoid	ENSG00000100263	RHBDD3
IBD	Endo	Colon_Sigmoid	ENSG00000100296	THOC5
IBD	Endo	Colon_Sigmoid	ENSG00000184117	NIPSNAP1
IBD	Endo	Colon_Sigmoid	ENSG00000100330	MTMR3
IBD	Endo	Colon_Sigmoid	ENSG00000128342	LIF
IBD	Endo	Colon_Sigmoid	ENSG00000100316	RPL3
IBD	Endo	Colon_Sigmoid	ENSG00000100321	SYNGR1
IBD	Endo	Colon_Sigmoid	ENSG00000128272	ATF4
IBD	Endo	Colon_Transverse	ENSG00000070831	CDC42
IBD	Endo	Colon_Transverse	ENSG00000169231	THBS3
IBD	Endo	Colon_Transverse	ENSG00000143537	ADAM15
IBD	Endo	Colon_Transverse	ENSG00000143590	EFNA3
IBD	Endo	Colon_Transverse	ENSG00000185499	MUC1
IBD	Endo	Colon_Transverse	ENSG00000143622	RIT1
IBD	Endo	Colon_Transverse	ENSG00000177628	GBA
IBD	Endo	Colon_Transverse	ENSG00000163346	PBXIP1
IBD	Endo	Colon_Transverse	ENSG00000163431	LMOD1
IBD	Endo	Colon_Transverse	ENSG00000115137	DNAJC27
IBD	Endo	Colon_Transverse	ENSG00000138031	ADCY3
IBD	Endo	Colon_Transverse	ENSG00000084710	EFR3B
IBD	Endo	Colon_Transverse	ENSG00000152527	PLEKHH2
IBD	Endo	Colon_Transverse	ENSG00000115970	THADA
IBD	Endo	Colon_Transverse	ENSG00000164053	ATRIP
IBD	Endo	Colon_Transverse	ENSG00000173421	CCDC36
IBD	Endo	Colon_Transverse	ENSG00000177479	ARIH2
IBD	Endo	Colon_Transverse	ENSG00000178252	WDR6
IBD	Endo	Colon_Transverse	ENSG00000182179	UBA7
IBD	Endo	Colon_Transverse	ENSG00000213672	NCKIPSD
IBD	Endo	Colon_Transverse	ENSG00000225399	RP11-3B7.1
IBD	Endo	Colon_Transverse	ENSG00000004534	RBM6
IBD	Endo	Colon_Transverse	ENSG00000145020	AMT
IBD	Endo	Colon_Transverse	ENSG00000145022	TCTA
IBD	Endo	Colon_Transverse	ENSG00000198218	QRICH1
IBD	Endo	Colon_Transverse	ENSG00000233276	GPX1
IBD	Endo	Colon_Transverse	ENSG00000164048	ZNF589
IBD	Endo	Colon_Transverse	ENSG00000068745	IP6K2
IBD	Endo	Colon_Transverse	ENSG00000173531	MST1
IBD	Endo	Colon_Transverse	ENSG00000172113	NME6
IBD	Endo	Colon_Transverse	ENSG00000178467	P4HTM
IBD	Endo	Colon_Transverse	ENSG00000186792	HYAL3
IBD	Endo	Colon_Transverse	ENSG00000145029	NICN1
IBD	Endo	Colon_Transverse	ENSG00000164068	RNF123
IBD	Endo	Colon_Transverse	ENSG00000173540	GMPPB
IBD	Endo	Colon_Transverse	ENSG00000228008	CTD-2330K9.3
IBD	Endo	Colon_Transverse	ENSG00000164078	MST1R
IBD	Endo	Colon_Transverse	ENSG00000178149	DALRD3
IBD	Endo	Colon_Transverse	ENSG00000243477	NAT6
IBD	Endo	Colon_Transverse	ENSG00000114316	USP4
IBD	Endo	Colon_Transverse	ENSG00000114735	HEMK1
IBD	Endo	Colon_Transverse	ENSG00000169567	HINT1
IBD	Endo	Colon_Transverse	ENSG00000164398	ACSL6
IBD	Endo	Colon_Transverse	ENSG00000158987	RAPGEF6
IBD	Endo	Colon_Transverse	ENSG00000197375	SLC22A5
IBD	Endo	Colon_Transverse	ENSG00000197536	C5orf56
IBD	Endo	Colon_Transverse	ENSG00000112031	MTRF1L
IBD	Endo	Colon_Transverse	ENSG00000213066	FGFR1OP
IBD	Endo	Colon_Transverse	ENSG00000026297	RNASET2
IBD	Endo	Colon_Transverse	ENSG00000198818	SFT2D1
IBD	Endo	Colon_Transverse	ENSG00000106004	HOXA5
IBD	Endo	Colon_Transverse	ENSG00000106006	HOXA6
IBD	Endo	Colon_Transverse	ENSG00000105996	HOXA2
IBD	Endo	Colon_Transverse	ENSG00000122592	HOXA7
IBD	Endo	Colon_Transverse	ENSG00000149743	TRPT1
IBD	Endo	Colon_Transverse	ENSG00000173457	PPP1R14B
IBD	Endo	Colon_Transverse	ENSG00000173486	FKBP2
IBD	Endo	Colon_Transverse	ENSG00000168071	CCDC88B
IBD	Endo	Colon_Transverse	ENSG00000126500	FLRT1
IBD	Endo	Colon_Transverse	ENSG00000132793	LPIN3
IBD	Endo	Colon_Transverse	ENSG00000183798	EMILIN3
IBD	Endo	Colon_Transverse	ENSG00000130589	HELZ2
IBD	Endo	Colon_Transverse	ENSG00000101216	GMEB2
IBD	Endo	Colon_Transverse	ENSG00000101161	PRPF6
IBD	Endo	Colon_Transverse	ENSG00000203896	LIME1
IBD	Endo	Colon_Transverse	ENSG00000100296	THOC5
IBD	Endo	Colon_Transverse	ENSG00000184117	NIPSNAP1
IBD	Endo	Colon_Transverse	ENSG00000100330	MTMR3
IBD	Endo	Colon_Transverse	ENSG00000100321	SYNGR1
IBD	Endo	Colon_Transverse	ENSG00000100324	TAB1
IBD	Endo	Esophagus_Gastroesophageal_Junction	ENSG00000185499	MUC1
IBD	Endo	Esophagus_Gastroesophageal_Junction	ENSG00000143537	ADAM15
IBD	Endo	Esophagus_Gastroesophageal_Junction	ENSG00000160753	RUSC1
IBD	Endo	Esophagus_Gastroesophageal_Junction	ENSG00000169231	THBS3
IBD	Endo	Esophagus_Gastroesophageal_Junction	ENSG00000177628	GBA
IBD	Endo	Esophagus_Gastroesophageal_Junction	ENSG00000160767	FAM189B
IBD	Endo	Esophagus_Gastroesophageal_Junction	ENSG00000143622	RIT1
IBD	Endo	Esophagus_Gastroesophageal_Junction	ENSG00000196189	SEMA4A
IBD	Endo	Esophagus_Gastroesophageal_Junction	ENSG00000118197	DDX59
IBD	Endo	Esophagus_Gastroesophageal_Junction	ENSG00000116852	KIF21B
IBD	Endo	Esophagus_Gastroesophageal_Junction	ENSG00000084676	NCOA1
IBD	Endo	Esophagus_Gastroesophageal_Junction	ENSG00000219626	FAM228B
IBD	Endo	Esophagus_Gastroesophageal_Junction	ENSG00000115138	POMC
IBD	Endo	Esophagus_Gastroesophageal_Junction	ENSG00000138036	DYNC2LI1
IBD	Endo	Esophagus_Gastroesophageal_Junction	ENSG00000164045	CDC25A
IBD	Endo	Esophagus_Gastroesophageal_Junction	ENSG00000213689	TREX1
IBD	Endo	Esophagus_Gastroesophageal_Junction	ENSG00000145022	TCTA
IBD	Endo	Esophagus_Gastroesophageal_Junction	ENSG00000178252	WDR6
IBD	Endo	Esophagus_Gastroesophageal_Junction	ENSG00000173421	CCDC36
IBD	Endo	Esophagus_Gastroesophageal_Junction	ENSG00000225399	RP11-3B7.1
IBD	Endo	Esophagus_Gastroesophageal_Junction	ENSG00000225697	SLC26A6
IBD	Endo	Esophagus_Gastroesophageal_Junction	ENSG00000068745	IP6K2
IBD	Endo	Esophagus_Gastroesophageal_Junction	ENSG00000145020	AMT
IBD	Endo	Esophagus_Gastroesophageal_Junction	ENSG00000164053	ATRIP
IBD	Endo	Esophagus_Gastroesophageal_Junction	ENSG00000173540	GMPPB
IBD	Endo	Esophagus_Gastroesophageal_Junction	ENSG00000178467	P4HTM
IBD	Endo	Esophagus_Gastroesophageal_Junction	ENSG00000213672	NCKIPSD
IBD	Endo	Esophagus_Gastroesophageal_Junction	ENSG00000004534	RBM6
IBD	Endo	Esophagus_Gastroesophageal_Junction	ENSG00000145029	NICN1
IBD	Endo	Esophagus_Gastroesophageal_Junction	ENSG00000173531	MST1
IBD	Endo	Esophagus_Gastroesophageal_Junction	ENSG00000164068	RNF123
IBD	Endo	Esophagus_Gastroesophageal_Junction	ENSG00000164078	MST1R
IBD	Endo	Esophagus_Gastroesophageal_Junction	ENSG00000114378	HYAL1
IBD	Endo	Esophagus_Gastroesophageal_Junction	ENSG00000186792	HYAL3
IBD	Endo	Esophagus_Gastroesophageal_Junction	ENSG00000198218	QRICH1
IBD	Endo	Esophagus_Gastroesophageal_Junction	ENSG00000178057	NDUFAF3
IBD	Endo	Esophagus_Gastroesophageal_Junction	ENSG00000178149	DALRD3
IBD	Endo	Esophagus_Gastroesophageal_Junction	ENSG00000176095	IP6K1
IBD	Endo	Esophagus_Gastroesophageal_Junction	ENSG00000243477	NAT6
IBD	Endo	Esophagus_Gastroesophageal_Junction	ENSG00000169567	HINT1
IBD	Endo	Esophagus_Gastroesophageal_Junction	ENSG00000158985	CDC42SE2
IBD	Endo	Esophagus_Gastroesophageal_Junction	ENSG00000158987	RAPGEF6
IBD	Endo	Esophagus_Gastroesophageal_Junction	ENSG00000164398	ACSL6
IBD	Endo	Esophagus_Gastroesophageal_Junction	ENSG00000197375	SLC22A5
IBD	Endo	Esophagus_Gastroesophageal_Junction	ENSG00000197536	C5orf56
IBD	Endo	Esophagus_Gastroesophageal_Junction	ENSG00000072682	P4HA2
IBD	Endo	Esophagus_Gastroesophageal_Junction	ENSG00000112031	MTRF1L
IBD	Endo	Esophagus_Gastroesophageal_Junction	ENSG00000213066	FGFR1OP
IBD	Endo	Esophagus_Gastroesophageal_Junction	ENSG00000026297	RNASET2
IBD	Endo	Esophagus_Gastroesophageal_Junction	ENSG00000149743	TRPT1
IBD	Endo	Esophagus_Gastroesophageal_Junction	ENSG00000173486	FKBP2
IBD	Endo	Esophagus_Gastroesophageal_Junction	ENSG00000149781	FERMT3
IBD	Endo	Esophagus_Gastroesophageal_Junction	ENSG00000168071	CCDC88B
IBD	Endo	Esophagus_Gastroesophageal_Junction	ENSG00000173457	PPP1R14B
IBD	Endo	Esophagus_Gastroesophageal_Junction	ENSG00000173113	TRMT112
IBD	Endo	Esophagus_Gastroesophageal_Junction	ENSG00000132793	LPIN3
IBD	Endo	Esophagus_Gastroesophageal_Junction	ENSG00000183798	EMILIN3
IBD	Endo	Esophagus_Gastroesophageal_Junction	ENSG00000258366	RTEL1
IBD	Endo	Esophagus_Gastroesophageal_Junction	ENSG00000101216	GMEB2
IBD	Endo	Esophagus_Gastroesophageal_Junction	ENSG00000125520	SLC2A4RG
IBD	Endo	Esophagus_Gastroesophageal_Junction	ENSG00000203896	LIME1
IBD	Endo	Esophagus_Gastroesophageal_Junction	ENSG00000100296	THOC5
IBD	Endo	Esophagus_Gastroesophageal_Junction	ENSG00000184117	NIPSNAP1
IBD	Endo	Esophagus_Gastroesophageal_Junction	ENSG00000100330	MTMR3
IBD	Endo	Esophagus_Gastroesophageal_Junction	ENSG00000100316	RPL3
IBD	Endo	Esophagus_Gastroesophageal_Junction	ENSG00000128268	MGAT3
IBD	Endo	Esophagus_Gastroesophageal_Junction	ENSG00000128272	ATF4
IBD	Endo	Esophagus_Mucosa	ENSG00000090686	USP48
IBD	Endo	Esophagus_Mucosa	ENSG00000070831	CDC42
IBD	Endo	Esophagus_Mucosa	ENSG00000162552	WNT4
IBD	Endo	Esophagus_Mucosa	ENSG00000081985	IL12RB2
IBD	Endo	Esophagus_Mucosa	ENSG00000143537	ADAM15
IBD	Endo	Esophagus_Mucosa	ENSG00000160685	ZBTB7B
IBD	Endo	Esophagus_Mucosa	ENSG00000163346	PBXIP1
IBD	Endo	Esophagus_Mucosa	ENSG00000177628	GBA
IBD	Endo	Esophagus_Mucosa	ENSG00000169231	THBS3
IBD	Endo	Esophagus_Mucosa	ENSG00000143590	EFNA3
IBD	Endo	Esophagus_Mucosa	ENSG00000116521	SCAMP3
IBD	Endo	Esophagus_Mucosa	ENSG00000185499	MUC1
IBD	Endo	Esophagus_Mucosa	ENSG00000169242	EFNA1
IBD	Endo	Esophagus_Mucosa	ENSG00000169241	SLC50A1
IBD	Endo	Esophagus_Mucosa	ENSG00000143622	RIT1
IBD	Endo	Esophagus_Mucosa	ENSG00000163344	PMVK
IBD	Endo	Esophagus_Mucosa	ENSG00000160753	RUSC1
IBD	Endo	Esophagus_Mucosa	ENSG00000116584	ARHGEF2
IBD	Endo	Esophagus_Mucosa	ENSG00000143603	KCNN3
IBD	Endo	Esophagus_Mucosa	ENSG00000132676	DAP3
IBD	Endo	Esophagus_Mucosa	ENSG00000163374	YY1AP1
IBD	Endo	Esophagus_Mucosa	ENSG00000160803	UBQLN4
IBD	Endo	Esophagus_Mucosa	ENSG00000118197	DDX59
IBD	Endo	Esophagus_Mucosa	ENSG00000118200	CAMSAP2
IBD	Endo	Esophagus_Mucosa	ENSG00000163362	C1orf106
IBD	Endo	Esophagus_Mucosa	ENSG00000138092	CENPO
IBD	Endo	Esophagus_Mucosa	ENSG00000084676	NCOA1
IBD	Endo	Esophagus_Mucosa	ENSG00000138031	ADCY3
IBD	Endo	Esophagus_Mucosa	ENSG00000115137	DNAJC27
IBD	Endo	Esophagus_Mucosa	ENSG00000119772	DNMT3A
IBD	Endo	Esophagus_Mucosa	ENSG00000084710	EFR3B
IBD	Endo	Esophagus_Mucosa	ENSG00000152527	PLEKHH2
IBD	Endo	Esophagus_Mucosa	ENSG00000138036	DYNC2LI1
IBD	Endo	Esophagus_Mucosa	ENSG00000143971	ETAA1
IBD	Endo	Esophagus_Mucosa	ENSG00000197223	C1D
IBD	Endo	Esophagus_Mucosa	ENSG00000164048	ZNF589
IBD	Endo	Esophagus_Mucosa	ENSG00000229453	SPINK8
IBD	Endo	Esophagus_Mucosa	ENSG00000164053	ATRIP
IBD	Endo	Esophagus_Mucosa	ENSG00000172053	QARS
IBD	Endo	Esophagus_Mucosa	ENSG00000173531	MST1
IBD	Endo	Esophagus_Mucosa	ENSG00000177479	ARIH2
IBD	Endo	Esophagus_Mucosa	ENSG00000182179	UBA7
IBD	Endo	Esophagus_Mucosa	ENSG00000185614	FAM212A
IBD	Endo	Esophagus_Mucosa	ENSG00000233276	GPX1
IBD	Endo	Esophagus_Mucosa	ENSG00000172113	NME6
IBD	Endo	Esophagus_Mucosa	ENSG00000178149	DALRD3
IBD	Endo	Esophagus_Mucosa	ENSG00000178252	WDR6
IBD	Endo	Esophagus_Mucosa	ENSG00000185909	KLHDC8B
IBD	Endo	Esophagus_Mucosa	ENSG00000213672	NCKIPSD
IBD	Endo	Esophagus_Mucosa	ENSG00000213689	TREX1
IBD	Endo	Esophagus_Mucosa	ENSG00000173421	CCDC36
IBD	Endo	Esophagus_Mucosa	ENSG00000225399	RP11-3B7.1
IBD	Endo	Esophagus_Mucosa	ENSG00000004534	RBM6
IBD	Endo	Esophagus_Mucosa	ENSG00000145020	AMT
IBD	Endo	Esophagus_Mucosa	ENSG00000068745	IP6K2
IBD	Endo	Esophagus_Mucosa	ENSG00000173402	DAG1
IBD	Endo	Esophagus_Mucosa	ENSG00000173540	GMPPB
IBD	Endo	Esophagus_Mucosa	ENSG00000164068	RNF123
IBD	Endo	Esophagus_Mucosa	ENSG00000145040	UCN2
IBD	Endo	Esophagus_Mucosa	ENSG00000164062	APEH
IBD	Endo	Esophagus_Mucosa	ENSG00000145029	NICN1
IBD	Endo	Esophagus_Mucosa	ENSG00000188315	C3orf62
IBD	Endo	Esophagus_Mucosa	ENSG00000186792	HYAL3
IBD	Endo	Esophagus_Mucosa	ENSG00000164078	MST1R
IBD	Endo	Esophagus_Mucosa	ENSG00000126062	TMEM115
IBD	Endo	Esophagus_Mucosa	ENSG00000198218	QRICH1
IBD	Endo	Esophagus_Mucosa	ENSG00000243477	NAT6
IBD	Endo	Esophagus_Mucosa	ENSG00000176095	IP6K1
IBD	Endo	Esophagus_Mucosa	ENSG00000003756	RBM5
IBD	Endo	Esophagus_Mucosa	ENSG00000187492	CDHR4
IBD	Endo	Esophagus_Mucosa	ENSG00000114388	NPRL2
IBD	Endo	Esophagus_Mucosa	ENSG00000145022	TCTA
IBD	Endo	Esophagus_Mucosa	ENSG00000114395	CYB561D2
IBD	Endo	Esophagus_Mucosa	ENSG00000114735	HEMK1
IBD	Endo	Esophagus_Mucosa	ENSG00000072682	P4HA2
IBD	Endo	Esophagus_Mucosa	ENSG00000158985	CDC42SE2
IBD	Endo	Esophagus_Mucosa	ENSG00000197375	SLC22A5
IBD	Endo	Esophagus_Mucosa	ENSG00000158987	RAPGEF6
IBD	Endo	Esophagus_Mucosa	ENSG00000112031	MTRF1L
IBD	Endo	Esophagus_Mucosa	ENSG00000026297	RNASET2
IBD	Endo	Esophagus_Mucosa	ENSG00000213066	FGFR1OP
IBD	Endo	Esophagus_Mucosa	ENSG00000112486	CCR6
IBD	Endo	Esophagus_Mucosa	ENSG00000122592	HOXA7
IBD	Endo	Esophagus_Mucosa	ENSG00000106006	HOXA6
IBD	Endo	Esophagus_Mucosa	ENSG00000181915	ADO
IBD	Endo	Esophagus_Mucosa	ENSG00000149782	PLCB3
IBD	Endo	Esophagus_Mucosa	ENSG00000173113	TRMT112
IBD	Endo	Esophagus_Mucosa	ENSG00000168071	CCDC88B
IBD	Endo	Esophagus_Mucosa	ENSG00000126432	PRDX5
IBD	Endo	Esophagus_Mucosa	ENSG00000173457	PPP1R14B
IBD	Endo	Esophagus_Mucosa	ENSG00000173486	FKBP2
IBD	Endo	Esophagus_Mucosa	ENSG00000219435	TEX40
IBD	Endo	Esophagus_Mucosa	ENSG00000149743	TRPT1
IBD	Endo	Esophagus_Mucosa	ENSG00000126500	FLRT1
IBD	Endo	Esophagus_Mucosa	ENSG00000162302	RPS6KA4
IBD	Endo	Esophagus_Mucosa	ENSG00000110011	DNAJC4
IBD	Endo	Esophagus_Mucosa	ENSG00000002330	BAD
IBD	Endo	Esophagus_Mucosa	ENSG00000173264	GPR137
IBD	Endo	Esophagus_Mucosa	ENSG00000167207	NOD2
IBD	Endo	Esophagus_Mucosa	ENSG00000083799	CYLD
IBD	Endo	Esophagus_Mucosa	ENSG00000183798	EMILIN3
IBD	Endo	Esophagus_Mucosa	ENSG00000124177	CHD6
IBD	Endo	Esophagus_Mucosa	ENSG00000101216	GMEB2
IBD	Endo	Esophagus_Mucosa	ENSG00000258366	RTEL1
IBD	Endo	Esophagus_Mucosa	ENSG00000171700	RGS19
IBD	Endo	Esophagus_Mucosa	ENSG00000198276	UCKL1
IBD	Endo	Esophagus_Mucosa	ENSG00000100296	THOC5
IBD	Endo	Esophagus_Mucosa	ENSG00000184117	NIPSNAP1
IBD	Endo	Esophagus_Mucosa	ENSG00000100330	MTMR3
IBD	Endo	Esophagus_Mucosa	ENSG00000186575	NF2
IBD	Endo	Esophagus_Mucosa	ENSG00000100012	SEC14L3
IBD	Endo	Esophagus_Mucosa	ENSG00000100319	ZMAT5
IBD	Endo	Esophagus_Mucosa	ENSG00000100311	PDGFB
IBD	Endo	Esophagus_Mucosa	ENSG00000100321	SYNGR1
IBD	Endo	Esophagus_Mucosa	ENSG00000100316	RPL3
IBD	Endo	Esophagus_Mucosa	ENSG00000100324	TAB1
IBD	Endo	Esophagus_Mucosa	ENSG00000128268	MGAT3
IBD	Endo	Esophagus_Muscularis	ENSG00000070831	CDC42
IBD	Endo	Esophagus_Muscularis	ENSG00000160685	ZBTB7B
IBD	Endo	Esophagus_Muscularis	ENSG00000177628	GBA
IBD	Endo	Esophagus_Muscularis	ENSG00000185499	MUC1
IBD	Endo	Esophagus_Muscularis	ENSG00000143537	ADAM15
IBD	Endo	Esophagus_Muscularis	ENSG00000160767	FAM189B
IBD	Endo	Esophagus_Muscularis	ENSG00000169242	EFNA1
IBD	Endo	Esophagus_Muscularis	ENSG00000169231	THBS3
IBD	Endo	Esophagus_Muscularis	ENSG00000163462	TRIM46
IBD	Endo	Esophagus_Muscularis	ENSG00000143622	RIT1
IBD	Endo	Esophagus_Muscularis	ENSG00000132718	SYT11
IBD	Endo	Esophagus_Muscularis	ENSG00000116852	KIF21B
IBD	Endo	Esophagus_Muscularis	ENSG00000084676	NCOA1
IBD	Endo	Esophagus_Muscularis	ENSG00000138092	CENPO
IBD	Endo	Esophagus_Muscularis	ENSG00000084710	EFR3B
IBD	Endo	Esophagus_Muscularis	ENSG00000115137	DNAJC27
IBD	Endo	Esophagus_Muscularis	ENSG00000115138	POMC
IBD	Endo	Esophagus_Muscularis	ENSG00000115970	THADA
IBD	Endo	Esophagus_Muscularis	ENSG00000138036	DYNC2LI1
IBD	Endo	Esophagus_Muscularis	ENSG00000164045	CDC25A
IBD	Endo	Esophagus_Muscularis	ENSG00000164048	ZNF589
IBD	Endo	Esophagus_Muscularis	ENSG00000225399	RP11-3B7.1
IBD	Endo	Esophagus_Muscularis	ENSG00000164062	APEH
IBD	Endo	Esophagus_Muscularis	ENSG00000114302	PRKAR2A
IBD	Endo	Esophagus_Muscularis	ENSG00000145020	AMT
IBD	Endo	Esophagus_Muscularis	ENSG00000173421	CCDC36
IBD	Endo	Esophagus_Muscularis	ENSG00000178252	WDR6
IBD	Endo	Esophagus_Muscularis	ENSG00000213672	NCKIPSD
IBD	Endo	Esophagus_Muscularis	ENSG00000213689	TREX1
IBD	Endo	Esophagus_Muscularis	ENSG00000225697	SLC26A6
IBD	Endo	Esophagus_Muscularis	ENSG00000004534	RBM6
IBD	Endo	Esophagus_Muscularis	ENSG00000164078	MST1R
IBD	Endo	Esophagus_Muscularis	ENSG00000068745	IP6K2
IBD	Endo	Esophagus_Muscularis	ENSG00000173540	GMPPB
IBD	Endo	Esophagus_Muscularis	ENSG00000178467	P4HTM
IBD	Endo	Esophagus_Muscularis	ENSG00000198218	QRICH1
IBD	Endo	Esophagus_Muscularis	ENSG00000173531	MST1
IBD	Endo	Esophagus_Muscularis	ENSG00000145029	NICN1
IBD	Endo	Esophagus_Muscularis	ENSG00000164068	RNF123
IBD	Endo	Esophagus_Muscularis	ENSG00000145022	TCTA
IBD	Endo	Esophagus_Muscularis	ENSG00000178149	DALRD3
IBD	Endo	Esophagus_Muscularis	ENSG00000185909	KLHDC8B
IBD	Endo	Esophagus_Muscularis	ENSG00000182179	UBA7
IBD	Endo	Esophagus_Muscularis	ENSG00000186792	HYAL3
IBD	Endo	Esophagus_Muscularis	ENSG00000176095	IP6K1
IBD	Endo	Esophagus_Muscularis	ENSG00000178537	SLC25A20
IBD	Endo	Esophagus_Muscularis	ENSG00000178057	NDUFAF3
IBD	Endo	Esophagus_Muscularis	ENSG00000114735	HEMK1
IBD	Endo	Esophagus_Muscularis	ENSG00000114378	HYAL1
IBD	Endo	Esophagus_Muscularis	ENSG00000228008	CTD-2330K9.3
IBD	Endo	Esophagus_Muscularis	ENSG00000001617	SEMA3F
IBD	Endo	Esophagus_Muscularis	ENSG00000114395	CYB561D2
IBD	Endo	Esophagus_Muscularis	ENSG00000164077	MON1A
IBD	Endo	Esophagus_Muscularis	ENSG00000088543	C3orf18
IBD	Endo	Esophagus_Muscularis	ENSG00000145050	MANF
IBD	Endo	Esophagus_Muscularis	ENSG00000243477	NAT6
IBD	Endo	Esophagus_Muscularis	ENSG00000171522	PTGER4
IBD	Endo	Esophagus_Muscularis	ENSG00000158985	CDC42SE2
IBD	Endo	Esophagus_Muscularis	ENSG00000169567	HINT1
IBD	Endo	Esophagus_Muscularis	ENSG00000164398	ACSL6
IBD	Endo	Esophagus_Muscularis	ENSG00000186687	LYRM7
IBD	Endo	Esophagus_Muscularis	ENSG00000158987	RAPGEF6
IBD	Endo	Esophagus_Muscularis	ENSG00000217128	FNIP1
IBD	Endo	Esophagus_Muscularis	ENSG00000072682	P4HA2
IBD	Endo	Esophagus_Muscularis	ENSG00000197536	C5orf56
IBD	Endo	Esophagus_Muscularis	ENSG00000112031	MTRF1L
IBD	Endo	Esophagus_Muscularis	ENSG00000026297	RNASET2
IBD	Endo	Esophagus_Muscularis	ENSG00000213066	FGFR1OP
IBD	Endo	Esophagus_Muscularis	ENSG00000105996	HOXA2
IBD	Endo	Esophagus_Muscularis	ENSG00000181915	ADO
IBD	Endo	Esophagus_Muscularis	ENSG00000173457	PPP1R14B
IBD	Endo	Esophagus_Muscularis	ENSG00000149743	TRPT1
IBD	Endo	Esophagus_Muscularis	ENSG00000168071	CCDC88B
IBD	Endo	Esophagus_Muscularis	ENSG00000149781	FERMT3
IBD	Endo	Esophagus_Muscularis	ENSG00000173486	FKBP2
IBD	Endo	Esophagus_Muscularis	ENSG00000173113	TRMT112
IBD	Endo	Esophagus_Muscularis	ENSG00000173511	VEGFB
IBD	Endo	Esophagus_Muscularis	ENSG00000110025	SNX15
IBD	Endo	Esophagus_Muscularis	ENSG00000155393	HEATR3
IBD	Endo	Esophagus_Muscularis	ENSG00000174306	ZHX3
IBD	Endo	Esophagus_Muscularis	ENSG00000132793	LPIN3
IBD	Endo	Esophagus_Muscularis	ENSG00000183798	EMILIN3
IBD	Endo	Esophagus_Muscularis	ENSG00000204103	MAFB
IBD	Endo	Esophagus_Muscularis	ENSG00000101216	GMEB2
IBD	Endo	Esophagus_Muscularis	ENSG00000258366	RTEL1
IBD	Endo	Esophagus_Muscularis	ENSG00000197457	STMN3
IBD	Endo	Esophagus_Muscularis	ENSG00000203896	LIME1
IBD	Endo	Esophagus_Muscularis	ENSG00000101246	ARFRP1
IBD	Endo	Esophagus_Muscularis	ENSG00000100263	RHBDD3
IBD	Endo	Esophagus_Muscularis	ENSG00000184117	NIPSNAP1
IBD	Endo	Esophagus_Muscularis	ENSG00000100296	THOC5
IBD	Endo	Esophagus_Muscularis	ENSG00000100029	PES1
IBD	Endo	Esophagus_Muscularis	ENSG00000100330	MTMR3
IBD	Endo	Esophagus_Muscularis	ENSG00000186575	NF2
IBD	Endo	Esophagus_Muscularis	ENSG00000100226	GTPBP1
IBD	Endo	Esophagus_Muscularis	ENSG00000100321	SYNGR1
IBD	Endo	Esophagus_Muscularis	ENSG00000100354	TNRC6B
IBD	Endo	Esophagus_Muscularis	ENSG00000128268	MGAT3
IBD	Endo	Esophagus_Muscularis	ENSG00000128272	ATF4
IBD	Endo	Heart_Atrial_Appendage	ENSG00000162552	WNT4
IBD	Endo	Heart_Atrial_Appendage	ENSG00000143537	ADAM15
IBD	Endo	Heart_Atrial_Appendage	ENSG00000169242	EFNA1
IBD	Endo	Heart_Atrial_Appendage	ENSG00000143590	EFNA3
IBD	Endo	Heart_Atrial_Appendage	ENSG00000177628	GBA
IBD	Endo	Heart_Atrial_Appendage	ENSG00000143622	RIT1
IBD	Endo	Heart_Atrial_Appendage	ENSG00000160767	FAM189B
IBD	Endo	Heart_Atrial_Appendage	ENSG00000118197	DDX59
IBD	Endo	Heart_Atrial_Appendage	ENSG00000196208	GREB1
IBD	Endo	Heart_Atrial_Appendage	ENSG00000084676	NCOA1
IBD	Endo	Heart_Atrial_Appendage	ENSG00000138031	ADCY3
IBD	Endo	Heart_Atrial_Appendage	ENSG00000115138	POMC
IBD	Endo	Heart_Atrial_Appendage	ENSG00000115137	DNAJC27
IBD	Endo	Heart_Atrial_Appendage	ENSG00000084710	EFR3B
IBD	Endo	Heart_Atrial_Appendage	ENSG00000162881	OXER1
IBD	Endo	Heart_Atrial_Appendage	ENSG00000138036	DYNC2LI1
IBD	Endo	Heart_Atrial_Appendage	ENSG00000213672	NCKIPSD
IBD	Endo	Heart_Atrial_Appendage	ENSG00000145020	AMT
IBD	Endo	Heart_Atrial_Appendage	ENSG00000178467	P4HTM
IBD	Endo	Heart_Atrial_Appendage	ENSG00000173421	CCDC36
IBD	Endo	Heart_Atrial_Appendage	ENSG00000178252	WDR6
IBD	Endo	Heart_Atrial_Appendage	ENSG00000004534	RBM6
IBD	Endo	Heart_Atrial_Appendage	ENSG00000068745	IP6K2
IBD	Endo	Heart_Atrial_Appendage	ENSG00000173540	GMPPB
IBD	Endo	Heart_Atrial_Appendage	ENSG00000177479	ARIH2
IBD	Endo	Heart_Atrial_Appendage	ENSG00000213689	TREX1
IBD	Endo	Heart_Atrial_Appendage	ENSG00000225399	RP11-3B7.1
IBD	Endo	Heart_Atrial_Appendage	ENSG00000198218	QRICH1
IBD	Endo	Heart_Atrial_Appendage	ENSG00000232112	TMA7
IBD	Endo	Heart_Atrial_Appendage	ENSG00000173402	DAG1
IBD	Endo	Heart_Atrial_Appendage	ENSG00000173531	MST1
IBD	Endo	Heart_Atrial_Appendage	ENSG00000164068	RNF123
IBD	Endo	Heart_Atrial_Appendage	ENSG00000178149	DALRD3
IBD	Endo	Heart_Atrial_Appendage	ENSG00000233276	GPX1
IBD	Endo	Heart_Atrial_Appendage	ENSG00000186792	HYAL3
IBD	Endo	Heart_Atrial_Appendage	ENSG00000114316	USP4
IBD	Endo	Heart_Atrial_Appendage	ENSG00000145029	NICN1
IBD	Endo	Heart_Atrial_Appendage	ENSG00000164078	MST1R
IBD	Endo	Heart_Atrial_Appendage	ENSG00000001617	SEMA3F
IBD	Endo	Heart_Atrial_Appendage	ENSG00000114735	HEMK1
IBD	Endo	Heart_Atrial_Appendage	ENSG00000114378	HYAL1
IBD	Endo	Heart_Atrial_Appendage	ENSG00000007402	CACNA2D2
IBD	Endo	Heart_Atrial_Appendage	ENSG00000114395	CYB561D2
IBD	Endo	Heart_Atrial_Appendage	ENSG00000243477	NAT6
IBD	Endo	Heart_Atrial_Appendage	ENSG00000088538	DOCK3
IBD	Endo	Heart_Atrial_Appendage	ENSG00000169567	HINT1
IBD	Endo	Heart_Atrial_Appendage	ENSG00000158987	RAPGEF6
IBD	Endo	Heart_Atrial_Appendage	ENSG00000197536	C5orf56
IBD	Endo	Heart_Atrial_Appendage	ENSG00000072682	P4HA2
IBD	Endo	Heart_Atrial_Appendage	ENSG00000203760	CENPW
IBD	Endo	Heart_Atrial_Appendage	ENSG00000112031	MTRF1L
IBD	Endo	Heart_Atrial_Appendage	ENSG00000026297	RNASET2
IBD	Endo	Heart_Atrial_Appendage	ENSG00000181915	ADO
IBD	Endo	Heart_Atrial_Appendage	ENSG00000173457	PPP1R14B
IBD	Endo	Heart_Atrial_Appendage	ENSG00000149743	TRPT1
IBD	Endo	Heart_Atrial_Appendage	ENSG00000173511	VEGFB
IBD	Endo	Heart_Atrial_Appendage	ENSG00000168071	CCDC88B
IBD	Endo	Heart_Atrial_Appendage	ENSG00000173113	TRMT112
IBD	Endo	Heart_Atrial_Appendage	ENSG00000173486	FKBP2
IBD	Endo	Heart_Atrial_Appendage	ENSG00000002330	BAD
IBD	Endo	Heart_Atrial_Appendage	ENSG00000132793	LPIN3
IBD	Endo	Heart_Atrial_Appendage	ENSG00000124177	CHD6
IBD	Endo	Heart_Atrial_Appendage	ENSG00000183798	EMILIN3
IBD	Endo	Heart_Atrial_Appendage	ENSG00000203896	LIME1
IBD	Endo	Heart_Atrial_Appendage	ENSG00000101216	GMEB2
IBD	Endo	Heart_Atrial_Appendage	ENSG00000197457	STMN3
IBD	Endo	Heart_Atrial_Appendage	ENSG00000258366	RTEL1
IBD	Endo	Heart_Atrial_Appendage	ENSG00000100296	THOC5
IBD	Endo	Heart_Atrial_Appendage	ENSG00000184117	NIPSNAP1
IBD	Endo	Heart_Atrial_Appendage	ENSG00000099999	RNF215
IBD	Endo	Heart_Atrial_Appendage	ENSG00000100330	MTMR3
IBD	Endo	Heart_Atrial_Appendage	ENSG00000187860	CCDC157
IBD	Endo	Heart_Atrial_Appendage	ENSG00000184076	UQCR10
IBD	Endo	Heart_Atrial_Appendage	ENSG00000099995	SF3A1
IBD	Endo	Heart_Atrial_Appendage	ENSG00000128268	MGAT3
IBD	Endo	Heart_Atrial_Appendage	ENSG00000128272	ATF4
IBD	Endo	Heart_Left_Ventricle	ENSG00000160685	ZBTB7B
IBD	Endo	Heart_Left_Ventricle	ENSG00000169242	EFNA1
IBD	Endo	Heart_Left_Ventricle	ENSG00000143537	ADAM15
IBD	Endo	Heart_Left_Ventricle	ENSG00000185499	MUC1
IBD	Endo	Heart_Left_Ventricle	ENSG00000169231	THBS3
IBD	Endo	Heart_Left_Ventricle	ENSG00000177628	GBA
IBD	Endo	Heart_Left_Ventricle	ENSG00000143622	RIT1
IBD	Endo	Heart_Left_Ventricle	ENSG00000196208	GREB1
IBD	Endo	Heart_Left_Ventricle	ENSG00000138092	CENPO
IBD	Endo	Heart_Left_Ventricle	ENSG00000084710	EFR3B
IBD	Endo	Heart_Left_Ventricle	ENSG00000084731	KIF3C
IBD	Endo	Heart_Left_Ventricle	ENSG00000115138	POMC
IBD	Endo	Heart_Left_Ventricle	ENSG00000084676	NCOA1
IBD	Endo	Heart_Left_Ventricle	ENSG00000138031	ADCY3
IBD	Endo	Heart_Left_Ventricle	ENSG00000152527	PLEKHH2
IBD	Endo	Heart_Left_Ventricle	ENSG00000138036	DYNC2LI1
IBD	Endo	Heart_Left_Ventricle	ENSG00000164053	ATRIP
IBD	Endo	Heart_Left_Ventricle	ENSG00000178252	WDR6
IBD	Endo	Heart_Left_Ventricle	ENSG00000145020	AMT
IBD	Endo	Heart_Left_Ventricle	ENSG00000145029	NICN1
IBD	Endo	Heart_Left_Ventricle	ENSG00000173421	CCDC36
IBD	Endo	Heart_Left_Ventricle	ENSG00000177479	ARIH2
IBD	Endo	Heart_Left_Ventricle	ENSG00000213672	NCKIPSD
IBD	Endo	Heart_Left_Ventricle	ENSG00000225399	RP11-3B7.1
IBD	Endo	Heart_Left_Ventricle	ENSG00000004534	RBM6
IBD	Endo	Heart_Left_Ventricle	ENSG00000232112	TMA7
IBD	Endo	Heart_Left_Ventricle	ENSG00000173531	MST1
IBD	Endo	Heart_Left_Ventricle	ENSG00000178057	NDUFAF3
IBD	Endo	Heart_Left_Ventricle	ENSG00000186792	HYAL3
IBD	Endo	Heart_Left_Ventricle	ENSG00000213689	TREX1
IBD	Endo	Heart_Left_Ventricle	ENSG00000068745	IP6K2
IBD	Endo	Heart_Left_Ventricle	ENSG00000068028	RASSF1
IBD	Endo	Heart_Left_Ventricle	ENSG00000173540	GMPPB
IBD	Endo	Heart_Left_Ventricle	ENSG00000173402	DAG1
IBD	Endo	Heart_Left_Ventricle	ENSG00000198218	QRICH1
IBD	Endo	Heart_Left_Ventricle	ENSG00000243477	NAT6
IBD	Endo	Heart_Left_Ventricle	ENSG00000164068	RNF123
IBD	Endo	Heart_Left_Ventricle	ENSG00000164078	MST1R
IBD	Endo	Heart_Left_Ventricle	ENSG00000001617	SEMA3F
IBD	Endo	Heart_Left_Ventricle	ENSG00000088543	C3orf18
IBD	Endo	Heart_Left_Ventricle	ENSG00000114378	HYAL1
IBD	Endo	Heart_Left_Ventricle	ENSG00000214706	IFRD2
IBD	Endo	Heart_Left_Ventricle	ENSG00000114735	HEMK1
IBD	Endo	Heart_Left_Ventricle	ENSG00000128052	KDR
IBD	Endo	Heart_Left_Ventricle	ENSG00000169567	HINT1
IBD	Endo	Heart_Left_Ventricle	ENSG00000158987	RAPGEF6
IBD	Endo	Heart_Left_Ventricle	ENSG00000131435	PDLIM4
IBD	Endo	Heart_Left_Ventricle	ENSG00000112031	MTRF1L
IBD	Endo	Heart_Left_Ventricle	ENSG00000213066	FGFR1OP
IBD	Endo	Heart_Left_Ventricle	ENSG00000181915	ADO
IBD	Endo	Heart_Left_Ventricle	ENSG00000173113	TRMT112
IBD	Endo	Heart_Left_Ventricle	ENSG00000173457	PPP1R14B
IBD	Endo	Heart_Left_Ventricle	ENSG00000173511	VEGFB
IBD	Endo	Heart_Left_Ventricle	ENSG00000126432	PRDX5
IBD	Endo	Heart_Left_Ventricle	ENSG00000173486	FKBP2
IBD	Endo	Heart_Left_Ventricle	ENSG00000149743	TRPT1
IBD	Endo	Heart_Left_Ventricle	ENSG00000110076	NRXN2
IBD	Endo	Heart_Left_Ventricle	ENSG00000168071	CCDC88B
IBD	Endo	Heart_Left_Ventricle	ENSG00000002330	BAD
IBD	Endo	Heart_Left_Ventricle	ENSG00000132793	LPIN3
IBD	Endo	Heart_Left_Ventricle	ENSG00000203896	LIME1
IBD	Endo	Heart_Left_Ventricle	ENSG00000100296	THOC5
IBD	Endo	Heart_Left_Ventricle	ENSG00000184117	NIPSNAP1
IBD	Endo	Heart_Left_Ventricle	ENSG00000100330	MTMR3
IBD	Endo	Heart_Left_Ventricle	ENSG00000184076	UQCR10
IBD	Endo	Heart_Left_Ventricle	ENSG00000099999	RNF215
IBD	Endo	Heart_Left_Ventricle	ENSG00000100321	SYNGR1
IBD	Endo	Heart_Left_Ventricle	ENSG00000128268	MGAT3
IBD	Endo	Heart_Left_Ventricle	ENSG00000100324	TAB1
IBD	Endo	Kidney_Cortex	ENSG00000145020	AMT
IBD	Endo	Kidney_Cortex	ENSG00000004534	RBM6
IBD	Endo	Liver	ENSG00000143537	ADAM15
IBD	Endo	Liver	ENSG00000169231	THBS3
IBD	Endo	Liver	ENSG00000116580	GON4L
IBD	Endo	Liver	ENSG00000143622	RIT1
IBD	Endo	Liver	ENSG00000118197	DDX59
IBD	Endo	Liver	ENSG00000084676	NCOA1
IBD	Endo	Liver	ENSG00000138079	SLC3A1
IBD	Endo	Liver	ENSG00000164061	BSN
IBD	Endo	Liver	ENSG00000178252	WDR6
IBD	Endo	Liver	ENSG00000225697	SLC26A6
IBD	Endo	Liver	ENSG00000173531	MST1
IBD	Endo	Liver	ENSG00000177479	ARIH2
IBD	Endo	Liver	ENSG00000213672	NCKIPSD
IBD	Endo	Liver	ENSG00000164068	RNF123
IBD	Endo	Liver	ENSG00000173540	GMPPB
IBD	Endo	Liver	ENSG00000004534	RBM6
IBD	Endo	Liver	ENSG00000164062	APEH
IBD	Endo	Liver	ENSG00000182179	UBA7
IBD	Endo	Liver	ENSG00000007402	CACNA2D2
IBD	Endo	Liver	ENSG00000114395	CYB561D2
IBD	Endo	Liver	ENSG00000186792	HYAL3
IBD	Endo	Liver	ENSG00000131018	SYNE1
IBD	Endo	Liver	ENSG00000112031	MTRF1L
IBD	Endo	Liver	ENSG00000149743	TRPT1
IBD	Endo	Liver	ENSG00000167207	NOD2
IBD	Endo	Liver	ENSG00000183798	EMILIN3
IBD	Endo	Liver	ENSG00000125520	SLC2A4RG
IBD	Endo	Liver	ENSG00000258366	RTEL1
IBD	Endo	Liver	ENSG00000203896	LIME1
IBD	Endo	Liver	ENSG00000184117	NIPSNAP1
IBD	Endo	Liver	ENSG00000100321	SYNGR1
IBD	Endo	Lung	ENSG00000162552	WNT4
IBD	Endo	Lung	ENSG00000203963	C1orf141
IBD	Endo	Lung	ENSG00000143603	KCNN3
IBD	Endo	Lung	ENSG00000160685	ZBTB7B
IBD	Endo	Lung	ENSG00000169231	THBS3
IBD	Endo	Lung	ENSG00000143537	ADAM15
IBD	Endo	Lung	ENSG00000169242	EFNA1
IBD	Endo	Lung	ENSG00000125459	MSTO1
IBD	Endo	Lung	ENSG00000132676	DAP3
IBD	Endo	Lung	ENSG00000143622	RIT1
IBD	Endo	Lung	ENSG00000198952	SMG5
IBD	Endo	Lung	ENSG00000163374	YY1AP1
IBD	Endo	Lung	ENSG00000118197	DDX59
IBD	Endo	Lung	ENSG00000159166	LAD1
IBD	Endo	Lung	ENSG00000138092	CENPO
IBD	Endo	Lung	ENSG00000084676	NCOA1
IBD	Endo	Lung	ENSG00000138031	ADCY3
IBD	Endo	Lung	ENSG00000115138	POMC
IBD	Endo	Lung	ENSG00000115970	THADA
IBD	Endo	Lung	ENSG00000008300	CELSR3
IBD	Endo	Lung	ENSG00000173421	CCDC36
IBD	Endo	Lung	ENSG00000178252	WDR6
IBD	Endo	Lung	ENSG00000213672	NCKIPSD
IBD	Endo	Lung	ENSG00000225399	RP11-3B7.1
IBD	Endo	Lung	ENSG00000225697	SLC26A6
IBD	Endo	Lung	ENSG00000145020	AMT
IBD	Endo	Lung	ENSG00000145029	NICN1
IBD	Endo	Lung	ENSG00000004534	RBM6
IBD	Endo	Lung	ENSG00000068745	IP6K2
IBD	Endo	Lung	ENSG00000173540	GMPPB
IBD	Endo	Lung	ENSG00000177352	CCDC71
IBD	Endo	Lung	ENSG00000177479	ARIH2
IBD	Endo	Lung	ENSG00000178467	P4HTM
IBD	Endo	Lung	ENSG00000185909	KLHDC8B
IBD	Endo	Lung	ENSG00000198218	QRICH1
IBD	Endo	Lung	ENSG00000164078	MST1R
IBD	Endo	Lung	ENSG00000173531	MST1
IBD	Endo	Lung	ENSG00000188315	C3orf62
IBD	Endo	Lung	ENSG00000164068	RNF123
IBD	Endo	Lung	ENSG00000001617	SEMA3F
IBD	Endo	Lung	ENSG00000178149	DALRD3
IBD	Endo	Lung	ENSG00000233276	GPX1
IBD	Endo	Lung	ENSG00000186792	HYAL3
IBD	Endo	Lung	ENSG00000213689	TREX1
IBD	Endo	Lung	ENSG00000178057	NDUFAF3
IBD	Endo	Lung	ENSG00000182179	UBA7
IBD	Endo	Lung	ENSG00000114349	GNAT1
IBD	Endo	Lung	ENSG00000164062	APEH
IBD	Endo	Lung	ENSG00000114735	HEMK1
IBD	Endo	Lung	ENSG00000088538	DOCK3
IBD	Endo	Lung	ENSG00000114378	HYAL1
IBD	Endo	Lung	ENSG00000228008	CTD-2330K9.3
IBD	Endo	Lung	ENSG00000243477	NAT6
IBD	Endo	Lung	ENSG00000158987	RAPGEF6
IBD	Endo	Lung	ENSG00000158985	CDC42SE2
IBD	Endo	Lung	ENSG00000197375	SLC22A5
IBD	Endo	Lung	ENSG00000203760	CENPW
IBD	Endo	Lung	ENSG00000131018	SYNE1
IBD	Endo	Lung	ENSG00000112031	MTRF1L
IBD	Endo	Lung	ENSG00000026297	RNASET2
IBD	Endo	Lung	ENSG00000213066	FGFR1OP
IBD	Endo	Lung	ENSG00000181915	ADO
IBD	Endo	Lung	ENSG00000149781	FERMT3
IBD	Endo	Lung	ENSG00000126432	PRDX5
IBD	Endo	Lung	ENSG00000149743	TRPT1
IBD	Endo	Lung	ENSG00000219435	TEX40
IBD	Endo	Lung	ENSG00000126500	FLRT1
IBD	Endo	Lung	ENSG00000173113	TRMT112
IBD	Endo	Lung	ENSG00000110011	DNAJC4
IBD	Endo	Lung	ENSG00000167208	SNX20
IBD	Endo	Lung	ENSG00000167207	NOD2
IBD	Endo	Lung	ENSG00000132793	LPIN3
IBD	Endo	Lung	ENSG00000124177	CHD6
IBD	Endo	Lung	ENSG00000101216	GMEB2
IBD	Endo	Lung	ENSG00000258366	RTEL1
IBD	Endo	Lung	ENSG00000203896	LIME1
IBD	Endo	Lung	ENSG00000243509	TNFRSF6B
IBD	Endo	Lung	ENSG00000171695	C20orf201
IBD	Endo	Lung	ENSG00000100296	THOC5
IBD	Endo	Lung	ENSG00000184117	NIPSNAP1
IBD	Endo	Lung	ENSG00000100330	MTMR3
IBD	Endo	Lung	ENSG00000099995	SF3A1
IBD	Endo	Lung	ENSG00000100036	SLC35E4
IBD	Endo	Lung	ENSG00000128268	MGAT3
IBD	Endo	Lung	ENSG00000100316	RPL3
IBD	Endo	Lung	ENSG00000128272	ATF4
IBD	Endo	Muscle_Skeletal	ENSG00000070831	CDC42
IBD	Endo	Muscle_Skeletal	ENSG00000118473	SGIP1
IBD	Endo	Muscle_Skeletal	ENSG00000160685	ZBTB7B
IBD	Endo	Muscle_Skeletal	ENSG00000143537	ADAM15
IBD	Endo	Muscle_Skeletal	ENSG00000169231	THBS3
IBD	Endo	Muscle_Skeletal	ENSG00000177628	GBA
IBD	Endo	Muscle_Skeletal	ENSG00000143622	RIT1
IBD	Endo	Muscle_Skeletal	ENSG00000116521	SCAMP3
IBD	Endo	Muscle_Skeletal	ENSG00000143630	HCN3
IBD	Endo	Muscle_Skeletal	ENSG00000132676	DAP3
IBD	Endo	Muscle_Skeletal	ENSG00000132718	SYT11
IBD	Endo	Muscle_Skeletal	ENSG00000196189	SEMA4A
IBD	Endo	Muscle_Skeletal	ENSG00000118197	DDX59
IBD	Endo	Muscle_Skeletal	ENSG00000118200	CAMSAP2
IBD	Endo	Muscle_Skeletal	ENSG00000081248	CACNA1S
IBD	Endo	Muscle_Skeletal	ENSG00000115138	POMC
IBD	Endo	Muscle_Skeletal	ENSG00000138031	ADCY3
IBD	Endo	Muscle_Skeletal	ENSG00000084676	NCOA1
IBD	Endo	Muscle_Skeletal	ENSG00000152518	ZFP36L2
IBD	Endo	Muscle_Skeletal	ENSG00000138036	DYNC2LI1
IBD	Endo	Muscle_Skeletal	ENSG00000152527	PLEKHH2
IBD	Endo	Muscle_Skeletal	ENSG00000164045	CDC25A
IBD	Endo	Muscle_Skeletal	ENSG00000173531	MST1
IBD	Endo	Muscle_Skeletal	ENSG00000213689	TREX1
IBD	Endo	Muscle_Skeletal	ENSG00000232112	TMA7
IBD	Endo	Muscle_Skeletal	ENSG00000164053	ATRIP
IBD	Endo	Muscle_Skeletal	ENSG00000173421	CCDC36
IBD	Endo	Muscle_Skeletal	ENSG00000178252	WDR6
IBD	Endo	Muscle_Skeletal	ENSG00000182179	UBA7
IBD	Endo	Muscle_Skeletal	ENSG00000185614	FAM212A
IBD	Endo	Muscle_Skeletal	ENSG00000213672	NCKIPSD
IBD	Endo	Muscle_Skeletal	ENSG00000225399	RP11-3B7.1
IBD	Endo	Muscle_Skeletal	ENSG00000225697	SLC26A6
IBD	Endo	Muscle_Skeletal	ENSG00000004534	RBM6
IBD	Endo	Muscle_Skeletal	ENSG00000067560	RHOA
IBD	Endo	Muscle_Skeletal	ENSG00000068745	IP6K2
IBD	Endo	Muscle_Skeletal	ENSG00000145020	AMT
IBD	Endo	Muscle_Skeletal	ENSG00000145029	NICN1
IBD	Endo	Muscle_Skeletal	ENSG00000173540	GMPPB
IBD	Endo	Muscle_Skeletal	ENSG00000178057	NDUFAF3
IBD	Endo	Muscle_Skeletal	ENSG00000172113	NME6
IBD	Endo	Muscle_Skeletal	ENSG00000164078	MST1R
IBD	Endo	Muscle_Skeletal	ENSG00000172046	USP19
IBD	Endo	Muscle_Skeletal	ENSG00000233276	GPX1
IBD	Endo	Muscle_Skeletal	ENSG00000186792	HYAL3
IBD	Endo	Muscle_Skeletal	ENSG00000164068	RNF123
IBD	Endo	Muscle_Skeletal	ENSG00000178149	DALRD3
IBD	Endo	Muscle_Skeletal	ENSG00000185909	KLHDC8B
IBD	Endo	Muscle_Skeletal	ENSG00000114316	USP4
IBD	Endo	Muscle_Skeletal	ENSG00000114738	MAPKAPK3
IBD	Endo	Muscle_Skeletal	ENSG00000114302	PRKAR2A
IBD	Endo	Muscle_Skeletal	ENSG00000176095	IP6K1
IBD	Endo	Muscle_Skeletal	ENSG00000088543	C3orf18
IBD	Endo	Muscle_Skeletal	ENSG00000214706	IFRD2
IBD	Endo	Muscle_Skeletal	ENSG00000179564	LSMEM2
IBD	Endo	Muscle_Skeletal	ENSG00000114378	HYAL1
IBD	Endo	Muscle_Skeletal	ENSG00000114735	HEMK1
IBD	Endo	Muscle_Skeletal	ENSG00000145022	TCTA
IBD	Endo	Muscle_Skeletal	ENSG00000114395	CYB561D2
IBD	Endo	Muscle_Skeletal	ENSG00000243477	NAT6
IBD	Endo	Muscle_Skeletal	ENSG00000068028	RASSF1
IBD	Endo	Muscle_Skeletal	ENSG00000145050	MANF
IBD	Endo	Muscle_Skeletal	ENSG00000171522	PTGER4
IBD	Endo	Muscle_Skeletal	ENSG00000158985	CDC42SE2
IBD	Endo	Muscle_Skeletal	ENSG00000158987	RAPGEF6
IBD	Endo	Muscle_Skeletal	ENSG00000198108	CHSY3
IBD	Endo	Muscle_Skeletal	ENSG00000131435	PDLIM4
IBD	Endo	Muscle_Skeletal	ENSG00000197208	SLC22A4
IBD	Endo	Muscle_Skeletal	ENSG00000111911	HINT3
IBD	Endo	Muscle_Skeletal	ENSG00000118518	RNF146
IBD	Endo	Muscle_Skeletal	ENSG00000146469	VIP
IBD	Endo	Muscle_Skeletal	ENSG00000112031	MTRF1L
IBD	Endo	Muscle_Skeletal	ENSG00000213066	FGFR1OP
IBD	Endo	Muscle_Skeletal	ENSG00000026297	RNASET2
IBD	Endo	Muscle_Skeletal	ENSG00000105991	HOXA1
IBD	Endo	Muscle_Skeletal	ENSG00000105996	HOXA2
IBD	Endo	Muscle_Skeletal	ENSG00000078399	HOXA9
IBD	Endo	Muscle_Skeletal	ENSG00000106004	HOXA5
IBD	Endo	Muscle_Skeletal	ENSG00000122592	HOXA7
IBD	Endo	Muscle_Skeletal	ENSG00000181915	ADO
IBD	Endo	Muscle_Skeletal	ENSG00000149743	TRPT1
IBD	Endo	Muscle_Skeletal	ENSG00000173457	PPP1R14B
IBD	Endo	Muscle_Skeletal	ENSG00000173113	TRMT112
IBD	Endo	Muscle_Skeletal	ENSG00000149823	VPS51
IBD	Endo	Muscle_Skeletal	ENSG00000173486	FKBP2
IBD	Endo	Muscle_Skeletal	ENSG00000126432	PRDX5
IBD	Endo	Muscle_Skeletal	ENSG00000110011	DNAJC4
IBD	Endo	Muscle_Skeletal	ENSG00000173511	VEGFB
IBD	Endo	Muscle_Skeletal	ENSG00000110076	NRXN2
IBD	Endo	Muscle_Skeletal	ENSG00000083799	CYLD
IBD	Endo	Muscle_Skeletal	ENSG00000124181	PLCG1
IBD	Endo	Muscle_Skeletal	ENSG00000132793	LPIN3
IBD	Endo	Muscle_Skeletal	ENSG00000174306	ZHX3
IBD	Endo	Muscle_Skeletal	ENSG00000183798	EMILIN3
IBD	Endo	Muscle_Skeletal	ENSG00000101216	GMEB2
IBD	Endo	Muscle_Skeletal	ENSG00000203896	LIME1
IBD	Endo	Muscle_Skeletal	ENSG00000258366	RTEL1
IBD	Endo	Muscle_Skeletal	ENSG00000171700	RGS19
IBD	Endo	Muscle_Skeletal	ENSG00000125520	SLC2A4RG
IBD	Endo	Muscle_Skeletal	ENSG00000130584	ZBTB46
IBD	Endo	Muscle_Skeletal	ENSG00000125510	OPRL1
IBD	Endo	Muscle_Skeletal	ENSG00000100296	THOC5
IBD	Endo	Muscle_Skeletal	ENSG00000100285	NEFH
IBD	Endo	Muscle_Skeletal	ENSG00000099999	RNF215
IBD	Endo	Muscle_Skeletal	ENSG00000128342	LIF
IBD	Endo	Muscle_Skeletal	ENSG00000100330	MTMR3
IBD	Endo	Muscle_Skeletal	ENSG00000184792	OSBP2
IBD	Endo	Muscle_Skeletal	ENSG00000100325	ASCC2
IBD	Endo	Muscle_Skeletal	ENSG00000128268	MGAT3
IBD	Endo	Muscle_Skeletal	ENSG00000100324	TAB1
IBD	Endo	Muscle_Skeletal	ENSG00000100321	SYNGR1
IBD	Endo	Muscle_Skeletal	ENSG00000128272	ATF4
IBD	Endo	Nerve_Tibial	ENSG00000142798	HSPG2
IBD	Endo	Nerve_Tibial	ENSG00000143603	KCNN3
IBD	Endo	Nerve_Tibial	ENSG00000143630	HCN3
IBD	Endo	Nerve_Tibial	ENSG00000160685	ZBTB7B
IBD	Endo	Nerve_Tibial	ENSG00000163354	DCST2
IBD	Endo	Nerve_Tibial	ENSG00000143622	RIT1
IBD	Endo	Nerve_Tibial	ENSG00000143537	ADAM15
IBD	Endo	Nerve_Tibial	ENSG00000143627	PKLR
IBD	Endo	Nerve_Tibial	ENSG00000163346	PBXIP1
IBD	Endo	Nerve_Tibial	ENSG00000185499	MUC1
IBD	Endo	Nerve_Tibial	ENSG00000160767	FAM189B
IBD	Endo	Nerve_Tibial	ENSG00000169231	THBS3
IBD	Endo	Nerve_Tibial	ENSG00000177628	GBA
IBD	Endo	Nerve_Tibial	ENSG00000160753	RUSC1
IBD	Endo	Nerve_Tibial	ENSG00000125459	MSTO1
IBD	Endo	Nerve_Tibial	ENSG00000160803	UBQLN4
IBD	Endo	Nerve_Tibial	ENSG00000196189	SEMA4A
IBD	Endo	Nerve_Tibial	ENSG00000132680	KIAA0907
IBD	Endo	Nerve_Tibial	ENSG00000118197	DDX59
IBD	Endo	Nerve_Tibial	ENSG00000118200	CAMSAP2
IBD	Endo	Nerve_Tibial	ENSG00000138031	ADCY3
IBD	Endo	Nerve_Tibial	ENSG00000138092	CENPO
IBD	Endo	Nerve_Tibial	ENSG00000084676	NCOA1
IBD	Endo	Nerve_Tibial	ENSG00000084710	EFR3B
IBD	Endo	Nerve_Tibial	ENSG00000115138	POMC
IBD	Endo	Nerve_Tibial	ENSG00000152518	ZFP36L2
IBD	Endo	Nerve_Tibial	ENSG00000115970	THADA
IBD	Endo	Nerve_Tibial	ENSG00000138032	PPM1B
IBD	Endo	Nerve_Tibial	ENSG00000143971	ETAA1
IBD	Endo	Nerve_Tibial	ENSG00000178252	WDR6
IBD	Endo	Nerve_Tibial	ENSG00000145020	AMT
IBD	Endo	Nerve_Tibial	ENSG00000164048	ZNF589
IBD	Endo	Nerve_Tibial	ENSG00000178467	P4HTM
IBD	Endo	Nerve_Tibial	ENSG00000213672	NCKIPSD
IBD	Endo	Nerve_Tibial	ENSG00000145029	NICN1
IBD	Endo	Nerve_Tibial	ENSG00000233276	GPX1
IBD	Endo	Nerve_Tibial	ENSG00000173421	CCDC36
IBD	Endo	Nerve_Tibial	ENSG00000173531	MST1
IBD	Endo	Nerve_Tibial	ENSG00000225399	RP11-3B7.1
IBD	Endo	Nerve_Tibial	ENSG00000004534	RBM6
IBD	Endo	Nerve_Tibial	ENSG00000068745	IP6K2
IBD	Endo	Nerve_Tibial	ENSG00000164068	RNF123
IBD	Endo	Nerve_Tibial	ENSG00000178057	NDUFAF3
IBD	Endo	Nerve_Tibial	ENSG00000067560	RHOA
IBD	Endo	Nerve_Tibial	ENSG00000173540	GMPPB
IBD	Endo	Nerve_Tibial	ENSG00000177352	CCDC71
IBD	Endo	Nerve_Tibial	ENSG00000177479	ARIH2
IBD	Endo	Nerve_Tibial	ENSG00000178149	DALRD3
IBD	Endo	Nerve_Tibial	ENSG00000185909	KLHDC8B
IBD	Endo	Nerve_Tibial	ENSG00000198218	QRICH1
IBD	Endo	Nerve_Tibial	ENSG00000183396	TMEM89
IBD	Endo	Nerve_Tibial	ENSG00000001617	SEMA3F
IBD	Endo	Nerve_Tibial	ENSG00000225697	SLC26A6
IBD	Endo	Nerve_Tibial	ENSG00000164062	APEH
IBD	Endo	Nerve_Tibial	ENSG00000114302	PRKAR2A
IBD	Endo	Nerve_Tibial	ENSG00000182179	UBA7
IBD	Endo	Nerve_Tibial	ENSG00000164078	MST1R
IBD	Endo	Nerve_Tibial	ENSG00000176095	IP6K1
[truncated: 979 more rows]

## Sheet: Table S5
Group	symbol	ensg	entrezID	hgnc_symbol	OMIM	uniprotID	DrugBank
Nearby genes	AC010987.5	ENSG00000235495	NA	NA	NA	NA	NA
Nearby genes	AC139451.1	ENSG00000263651	NA	NA	NA	NA	NA
Nearby genes	ADCY3	ENSG00000138031	109	ADCY3	600291	O60266	NA
Nearby genes	CCDC88B	ENSG00000168071	283234	CCDC88B	611205	A6NC98	NA
Nearby genes	CDC42	ENSG00000070831	998	CDC42	116952	P60953	DB02623:DB04315
Nearby genes	CTA-85E5.10	ENSG00000227117	101929664	NA	NA	NA	NA
Nearby genes	DNAJC27	ENSG00000115137	51277	DNAJC27	613527	Q9NZQ0	NA
Nearby genes	GCSHP1	ENSG00000248651	NA	GCSHP1	NA	NA	NA
Nearby genes	GMEB2	ENSG00000101216	26205	GMEB2	607451	Q9UKD1	NA
Nearby genes	GON4L	ENSG00000116580	54856	GON4L	610393	Q3T8J9	NA
Nearby genes	GREB1	ENSG00000196208	9687	GREB1	611736	Q4ZG55	NA
Nearby genes	HELZ2	ENSG00000130589	85441	HELZ2	611265	Q9BYK8	NA
Nearby genes	HINT1	ENSG00000169567	3094	HINT1	601314	P49773	DB00131:DB01972:DB02162:DB02183:DB03349
Nearby genes	HOXA-AS3	ENSG00000254369	100133311	HOXA-AS3	NA	NA	NA
Nearby genes	IL23R	ENSG00000162594	149233	IL23R	607562	Q5VWK5	NA
Nearby genes	KIF21B	ENSG00000116852	101929275	KIF21B	608322	O75037	NA
Nearby genes	LINC00339	ENSG00000218510	29092	LINC00339	NA	NA	NA
Nearby genes	LINC00603	ENSG00000250048	102467077	LINC00603	NA	NA	NA
Nearby genes	NKX2-3	ENSG00000119919	159296	NKX2-3	606727	Q8TAU0	NA
Nearby genes	NOD2	ENSG00000167207	64127	NOD2	605956	Q9HC29	DB13615
Nearby genes	RP11-114H7.3	ENSG00000248955	NA	NA	NA	NA	NA
Nearby genes	RP11-517H2.6	ENSG00000272980	NA	NA	NA	NA	NA
Nearby genes	RP11-530I17.1	ENSG00000250646	NA	NA	NA	NA	NA
Nearby genes	RP1-170O19.22	ENSG00000273433	NA	NA	NA	NA	NA
Nearby genes	RPL3	ENSG00000100316	116938	RPL3	611071	P39023	DB02494:DB04865:DB07374:DB08437:DB09092
Nearby genes	RSPO3	ENSG00000146374	84870	RSPO3	610574	Q9BXY4	NA
Nearby genes	snoU13	ENSG00000239166	NA	NA	NA	NA	NA
Nearby genes	SYNE1	ENSG00000131018	23345	SYNE1	608441	Q8NF91	NA
Nearby genes	SYNGR1	ENSG00000100321	9145	SYNGR1	603925	O43759	NA
Nearby genes	THADA	ENSG00000115970	63892	THADA	611800	Q6YHU6	NA
Nearby genes	TRAIP	ENSG00000183763	10293	TRAIP	605958	Q9BWF2	NA
Nearby genes	ZHX3	ENSG00000174306	23051	ZHX3	609598	Q9H4I2	NA
Nearby genes	ZNF365	ENSG00000138311	22891	ZNF365	607818	Q70YC5	NA
Magma genes	IL23R	ENSG00000162594	149233	IL23R	607562	Q5VWK5	NA
Magma genes	EFNA1	ENSG00000169242	1942	EFNA1	191164	P20827	NA
Magma genes	RP11-201K10.3	ENSG00000273088	NA	NA	NA	NA	NA
Magma genes	TRIM46	ENSG00000163462	80128	TRIM46	600986	Q7Z4K8	NA
Magma genes	THBS3	ENSG00000169231	7059	THBS3	188062	P49746	NA
Magma genes	GREB1	ENSG00000196208	9687	GREB1	611736	Q4ZG55	NA
Magma genes	ADCY3	ENSG00000138031	109	ADCY3	600291	O60266	NA
Magma genes	EFR3B	ENSG00000084710	22979	EFR3B	NA	Q9Y2G0	NA
Magma genes	THADA	ENSG00000115970	63892	THADA	611800	Q6YHU6	NA
Magma genes	ZFP36L2	ENSG00000152518	678	ZFP36L2	612053	P47974	NA
Magma genes	IL18RAP	ENSG00000115607	8807	IL18RAP	604509	O95256	NA
Magma genes	LAMB2	ENSG00000172037	3913	LAMB2	150325	P55268	NA
Magma genes	RNF123	ENSG00000164068	63891	RNF123	614472	Q5XPI4	NA
Magma genes	AMIGO3	ENSG00000176020	386724	AMIGO3	NA	Q86WK7	NA
Magma genes	GMPPB	ENSG00000173540	386724	GMPPB	615320	Q9Y5P6	NA
Magma genes	IP6K1	ENSG00000176095	9807	IP6K1	606991	Q92551	NA
Magma genes	CDHR4	ENSG00000187492	389118	CDHR4	NA	A6H8M9	NA
Magma genes	UBA7	ENSG00000182179	100847079	UBA7	191325	P41226	NA
Magma genes	TRAIP	ENSG00000183763	10293	TRAIP	605958	Q9BWF2	NA
Magma genes	CAMKV	ENSG00000164076	79012	CAMKV	614993	Q8NCB2	NA
Magma genes	MST1R	ENSG00000164078	4486	MST1R	600168	Q04912	DB12010
Magma genes	CTD-2330K9.3	ENSG00000228008	NA	NA	NA	NA	NA
Magma genes	MON1A	ENSG00000164077	84315	MON1A	611464	Q86VX9	NA
Magma genes	RBM6	ENSG00000004534	10180	RBM6	606886	P78332	NA
Magma genes	RBM5	ENSG00000003756	10181	RBM5	606884	P52756	NA
Magma genes	SEMA3F	ENSG00000001617	6405	SEMA3F	601124	Q13275	NA
Magma genes	GNAT1	ENSG00000114349	2779	GNAT1	139330	P11488	DB02994:DB04315:DB04444
Magma genes	RSPO3	ENSG00000146374	84870	RSPO3	610574	Q9BXY4	NA
Magma genes	SYNE1	ENSG00000131018	23345	SYNE1	608441	Q8NF91	NA
Magma genes	HOXA5	ENSG00000106004	3202	HOXA5	142952	P20719	NA
Magma genes	HOXA11	ENSG00000005073	3207	HOXA11	142958	P31270	NA
Magma genes	GIGYF1	ENSG00000146830	64599	GIGYF1	612064	O75420	NA
Magma genes	SLC12A9	ENSG00000146828	56996	SLC12A9	NA	Q9BXP2	NA
Magma genes	DOK2	ENSG00000147443	9046	DOK2	604997	O60496	NA
Magma genes	CCDC88B	ENSG00000168071	283234	CCDC88B	611205	A6NC98	NA
Magma genes	APOBR	ENSG00000184730	55911	APOBR	605220	Q0VD83	DB01593:DB09130:DB14487:DB14533
Magma genes	NOD2	ENSG00000167207	64127	NOD2	605956	Q9HC29	DB13615
Magma genes	CYLD	ENSG00000083799	1540	CYLD	605018	Q9NQC7	NA
Magma genes	GSDMA	ENSG00000167914	284110	GSDMA	611218	Q96QA5	NA
Magma genes	SP2	ENSG00000167182	6668	SP2	601801	Q02086	NA
Magma genes	SKAP1	ENSG00000141293	8631	SKAP1	604969	Q86WV1	NA
Magma genes	TOP1	ENSG00000198900	7150	TOP1	126420	P11387	DB00762:DB01030:DB04690:DB04882:DB04967:DB05129:DB05482:DB05630:DB05806:DB06069:DB06159:DB07354:DB08159:DB11254
Magma genes	PLCG1	ENSG00000124181	5335	PLCG1	172420	P19174	NA
Magma genes	MTMR3	ENSG00000100330	8897	MTMR3	603558	Q13615	NA
Magma genes	HORMAD2	ENSG00000176635	150280	HORMAD2	NA	Q8N7B1	NA
eQTL genes	ABCC2	ENSG00000023839	1244	ABCC2	601107	Q92887	DB00171:DB01138
eQTL genes	ACSL6	ENSG00000164398	23305	ACSL6	604443	Q9UKU0	NA
eQTL genes	ADAM15	ENSG00000143537	8751	ADAM15	605548	Q13444	NA
eQTL genes	ADCY3	ENSG00000138031	109	ADCY3	600291	O60266	NA
eQTL genes	ADO	ENSG00000181915	84890	ADO	611392	Q96SZ5	NA
eQTL genes	ALPL	ENSG00000162551	249	ALPL	171760	P05186	DB09338
eQTL genes	AMT	ENSG00000145020	275	AMT	238310	P48728	DB00116:DB00157:DB04789
eQTL genes	AP003068.23	ENSG00000254614	NA	NA	NA	NA	NA
eQTL genes	AP003774.4	ENSG00000181908	NA	NA	NA	NA	NA
eQTL genes	AP1B1	ENSG00000100280	162	AP1B1	600157	Q10567	NA
eQTL genes	APEH	ENSG00000164062	327	APEH	102645	P13798	NA
eQTL genes	APOBEC3A	ENSG00000128383	100913187	APOBEC3A	607109	P31941	NA
eQTL genes	APOBEC3D	ENSG00000243811	140564	APOBEC3D	609900	Q96AK3	NA
eQTL genes	ARFRP1	ENSG00000101246	10139	ARFRP1	604699	Q13795	NA
eQTL genes	ARHGEF2	ENSG00000116584	9181	ARHGEF2	607560	Q92974	NA
eQTL genes	ARIH2	ENSG00000177479	10425	ARIH2	605615	O95376	NA
eQTL genes	ASCC2	ENSG00000100325	84164	ASCC2	614216	Q9H1I8	NA
eQTL genes	ASCL5	ENSG00000232237	647219	ASCL5	NA	Q7RTU5	NA
eQTL genes	ASH1L	ENSG00000116539	55870	ASH1L	607999	Q9NR48	NA
eQTL genes	ATF4	ENSG00000128272	468	ATF4	604064	P18848	DB00852
eQTL genes	ATG2A	ENSG00000110046	23130	ATG2A	NA	Q2TAZ0	NA
eQTL genes	ATL3	ENSG00000184743	25923	ATL3	609369	Q6DD88	NA
eQTL genes	ATRIP	ENSG00000164053	84126	ATRIP	606605	Q8WXE1	NA
eQTL genes	BAD	ENSG00000002330	572	BAD	603167	Q92934	DB12340
eQTL genes	BCAN	ENSG00000132692	63827	BCAN	NA	Q96GW7	NA
eQTL genes	BSN	ENSG00000164061	8927	BSN	604020	Q9UPA5	NA
eQTL genes	C1D	ENSG00000197223	10438	C1D	606997	Q13901	NA
eQTL genes	C1orf106	ENSG00000163362	55765	C1orf106	NA	Q3KP66	NA
eQTL genes	C1orf141	ENSG00000203963	400757	C1orf141	NA	Q5JVX7	NA
eQTL genes	C1orf85	ENSG00000198715	112770	C1orf85	NA	Q8WWB7	NA
eQTL genes	C20ORF135	ENSG00000268858	NA	NA	NA	NA	NA
eQTL genes	C20orf201	ENSG00000171695	198437	C20orf201	NA	Q8TD35	NA
eQTL genes	C22orf31	ENSG00000100249	25770	C22orf31	NA	O95567	NA
eQTL genes	C2orf50	ENSG00000150873	130813	C2orf50	NA	Q96LR7	NA
eQTL genes	C3orf18	ENSG00000088543	51161	C3orf18	NA	Q9UK00	NA
eQTL genes	C3orf62	ENSG00000188315	100422952	C3orf62	NA	Q6ZUJ4	NA
eQTL genes	C5orf56	ENSG00000197536	NA	C5orf56	NA	Q8N8D9	NA
eQTL genes	C6orf211	ENSG00000146476	79624	C6orf211	NA	Q9H993	NA
eQTL genes	C7orf71	ENSG00000222004	285941	C7orf71	NA	A4D174	NA
eQTL genes	CABP7	ENSG00000100314	164633	CABP7	NA	Q86V35	NA
eQTL genes	CACNA1I	ENSG00000100346	8911	CACNA1I	608230	Q9P0X4	DB00381:DB00568:DB00617:DB00661:DB00909:DB01388:DB04841:DB06152:DB09061:DB09235:DB14009:DB14011
eQTL genes	CACNA1S	ENSG00000081248	779	CACNA1S	114208	Q13698	DB00270:DB00393:DB00401:DB00568:DB00653:DB00661:DB00898:DB01023:DB01054:DB01115:DB01388:DB04855:DB04920:DB06712:DB09090:DB09229
eQTL genes	CACNA2D2	ENSG00000007402	9254	CACNA2D2	607082	Q9NY47	DB00270:DB00996:DB01023:DB01054:DB01118:DB01244:DB08872
eQTL genes	CAMKV	ENSG00000164076	79012	CAMKV	614993	Q8NCB2	NA
eQTL genes	CAMSAP2	ENSG00000118200	23271	CAMSAP2	613775	Q08AD1	NA
eQTL genes	CARD6	ENSG00000132357	84674	CARD6	609986	Q9BX69	NA
eQTL genes	CBX7	ENSG00000100307	23492	CBX7	608457	O95931	NA
eQTL genes	CCDC157	ENSG00000187860	550631	CCDC157	NA	Q569K6	NA
eQTL genes	CCDC36	ENSG00000173421	339834	CCDC36	NA	Q8IYA8	NA
eQTL genes	CCDC51	ENSG00000164051	79714	CCDC51	NA	Q96ER9	NA
eQTL genes	CCDC71	ENSG00000177352	64925	CCDC71	NA	Q8IV32	NA
eQTL genes	CCDC88B	ENSG00000168071	283234	CCDC88B	611205	A6NC98	NA
eQTL genes	CCR6	ENSG00000112486	1235	CCR6	601835	P51684	NA
eQTL genes	CCT3	ENSG00000163468	101927137	CCT3	600114	P49368	DB04395:DB11638
eQTL genes	CDC25A	ENSG00000164045	993	CDC25A	116947	P30304	NA
eQTL genes	CDC42	ENSG00000070831	998	CDC42	116952	P60953	DB02623:DB04315
eQTL genes	CDC42SE2	ENSG00000158985	56990	CDC42SE2	NA	Q9NRR3	NA
eQTL genes	CDHR4	ENSG00000187492	389118	CDHR4	NA	A6H8M9	NA
eQTL genes	CELA3A	ENSG00000142789	10136	CELA3A	NA	P09093	NA
eQTL genes	CELA3B	ENSG00000219073	23436	CELA3B	NA	P08861	NA
eQTL genes	CELSR3	ENSG00000008300	1951	CELSR3	604264	Q9NYQ7	NA
eQTL genes	CENPO	ENSG00000138092	79172	CENPO	611504	Q9BU64	NA
eQTL genes	CENPW	ENSG00000203760	387103	CENPW	611264	Q5EE01	NA
eQTL genes	CHD6	ENSG00000124177	84181	CHD6	NA	Q8TD26	NA
eQTL genes	CHSY3	ENSG00000198108	337876	CHSY3	609963	Q70JA7	NA
eQTL genes	CISH	ENSG00000114737	1154	CISH	602441	Q9NSE2	NA
eQTL genes	CTD-2330K9.3	ENSG00000228008	NA	NA	NA	NA	NA
eQTL genes	CUTC	ENSG00000119929	51076	CUTC	610101	Q9NTM9	NA
eQTL genes	CWF19L1	ENSG00000095485	55280	CWF19L1	NA	Q69YN2	NA
eQTL genes	CYB561D2	ENSG00000114395	11068	CYB561D2	607068	O14569	NA
eQTL genes	CYLD	ENSG00000083799	1540	CYLD	605018	Q9NQC7	NA
eQTL genes	DAB2	ENSG00000153071	101926921	DAB2	601236	P98082	NA
eQTL genes	DAG1	ENSG00000173402	1605	DAG1	128239	Q14118	NA
eQTL genes	DALRD3	ENSG00000178149	55152	DALRD3	NA	Q5D0E6	NA
eQTL genes	DAP3	ENSG00000132676	7818	DAP3	602074	P51398	NA
eQTL genes	DCST1	ENSG00000163357	149095	DCST1	NA	Q5T197	NA
eQTL genes	DCST2	ENSG00000163354	127579	DCST2	NA	Q5T1A1	NA
eQTL genes	DDX59	ENSG00000118197	83479	DDX59	615464	Q5T1V6	NA
eQTL genes	DIRAS3	ENSG00000162595	9077	DIRAS3	605193	O95661	NA
eQTL genes	DNAJC27	ENSG00000115137	51277	DNAJC27	613527	Q9NZQ0	NA
eQTL genes	DNAJC4	ENSG00000110011	3338	DNAJC4	604189	Q9NNZ3	NA
eQTL genes	DNAJC5	ENSG00000101152	80331	DNAJC5	611203	Q9H3Z4	NA
eQTL genes	DNAL4	ENSG00000100246	10126	DNAL4	610565	O96015	NA
eQTL genes	DNMT3A	ENSG00000119772	1788	DNMT3A	602769	Q9Y6K1	NA
eQTL genes	DOCK3	ENSG00000088538	1795	DOCK3	603123	Q8IZD9	NA
eQTL genes	DYNC2LI1	ENSG00000138036	51626	DYNC2LI1	NA	Q8TCX1	NA
eQTL genes	E2F6	ENSG00000169016	1876	E2F6	602944	O75461	NA
eQTL genes	EEF1A2	ENSG00000101210	1917	EEF1A2	602959	Q05639	NA
eQTL genes	EFNA1	ENSG00000169242	1942	EFNA1	191164	P20827	NA
eQTL genes	EFNA3	ENSG00000143590	1944	EFNA3	601381	P52797	NA
eQTL genes	EFNA4	ENSG00000243364	1945	EFNA4	601380	P52798	NA
eQTL genes	EFR3B	ENSG00000084710	22979	EFR3B	NA	Q9Y2G0	NA
eQTL genes	EGR2	ENSG00000122877	1959	EGR2	129010	P11161	NA
eQTL genes	EMID1	ENSG00000186998	129080	EMID1	608926	Q96A84	NA
eQTL genes	EMILIN3	ENSG00000183798	90187	EMILIN3	608929	Q9NT22	NA
eQTL genes	ENTPD7	ENSG00000198018	57089	ENTPD7	NA	Q9NQZ7	NA
eQTL genes	EPT1	ENSG00000138018	85465	EPT1	607915	Q9C0D9	NA
eQTL genes	ESR1	ENSG00000091831	2099	ESR1	133430	P03372	DB00255:DB00269:DB00286:DB00294:DB00304:DB00367:DB00396:DB00431:DB00481:DB00539:DB00603:DB00624:DB00648:DB00655:DB00675:DB00756:DB00783:DB00823:DB00841:DB00882:DB00890:DB00947:DB00957:DB00977:DB01065:DB01108:DB01183:DB01185:DB01196:DB01357:DB01406:DB01428:DB01431:DB01593:DB01645:DB01708:DB01878:DB02187:DB02615:DB02709:DB02715:DB02746:DB02757:DB02901:DB03467:DB03742:DB03802:DB04216:DB04468:DB04471…
eQTL genes	ESRRA	ENSG00000173153	2101	ESRRA	601998	P11474	DB00197:DB00255:DB01645:DB04468:DB06732:DB06833:DB07776
eQTL genes	ETAA1	ENSG00000143971	54465	ETAA1	613196	Q9NY74	NA
eQTL genes	FAM189B	ENSG00000160767	10712	FAM189B	NA	P81408	NA
eQTL genes	FAM212A	ENSG00000185614	389119	FAM212A	NA	Q96EL1	NA
eQTL genes	FAM228A	ENSG00000186453	653140	FAM228A	NA	Q86W67	NA
eQTL genes	FAM228B	ENSG00000219626	375190	FAM228B	NA	NA	NA
eQTL genes	FDPS	ENSG00000160752	2224	FDPS	134629	P14324	DB00282:DB00399:DB00630:DB00710:DB00884:DB01785:DB02508:DB02552:DB04714:DB06548:DB07780:DB07841
eQTL genes	FERMT3	ENSG00000149781	83706	FERMT3	607901	Q86UX7	NA
eQTL genes	FGFR1OP	ENSG00000213066	11116	FGFR1OP	605392	O95684	NA
eQTL genes	FKBP2	ENSG00000173486	2286	FKBP2	186946	P26885	NA
eQTL genes	FLAD1	ENSG00000160688	80308	FLAD1	610595	Q8NFF5	NA
eQTL genes	FLRT1	ENSG00000126500	23769	FLRT1	604806	Q9NZU1	NA
eQTL genes	FNIP1	ENSG00000217128	96459	FNIP1	610594	Q8TF40	NA
eQTL genes	FYB	ENSG00000082074	2533	FYB	602731	O15117	NA
eQTL genes	GAL3ST1	ENSG00000128242	9514	GAL3ST1	602300	Q99999	NA
eQTL genes	GAS2L1	ENSG00000185340	10634	GAS2L1	602128	Q99501	NA
eQTL genes	GATSL3	ENSG00000239282	652968	GATSL3	NA	Q8WTX7	NA
eQTL genes	GBA	ENSG00000177628	2629	GBA	606463	P04062	DB03106:DB03740:DB06720:DB08283
eQTL genes	GMEB2	ENSG00000101216	26205	GMEB2	607451	Q9UKD1	NA
eQTL genes	GMPPB	ENSG00000173540	386724	GMPPB	615320	Q9Y5P6	NA
eQTL genes	GNAI2	ENSG00000114353	2771	GNAI2	139360	P04899	NA
eQTL genes	GNAT1	ENSG00000114349	2779	GNAT1	139330	P11488	DB02994:DB04315:DB04444
eQTL genes	GON4L	ENSG00000116580	54856	GON4L	610393	Q3T8J9	NA
eQTL genes	GPR137	ENSG00000173264	56834	GPR137	NA	Q96N19	NA
eQTL genes	GPR25	ENSG00000170128	2848	GPR25	602174	O00155	NA
eQTL genes	GPX1	ENSG00000233276	2876	GPX1	138320	P07203	DB00143
eQTL genes	GREB1	ENSG00000196208	9687	GREB1	611736	Q4ZG55	NA
eQTL genes	GTPBP1	ENSG00000100226	9567	GTPBP1	602245	O00178	NA
eQTL genes	HAAO	ENSG00000162882	23498	HAAO	604521	P46952	NA
eQTL genes	HCN3	ENSG00000143630	57657	HCN3	609973	Q9P1Z3	NA
eQTL genes	HDGF	ENSG00000143321	3068	HDGF	600339	P51858	DB09130
eQTL genes	HEATR3	ENSG00000155393	55027	HEATR3	614951	Q7Z4Q2	NA
eQTL genes	HELZ2	ENSG00000130589	85441	HELZ2	611265	Q9BYK8	NA
eQTL genes	HEMK1	ENSG00000114735	51409	HEMK1	NA	Q9Y5R4	NA
eQTL genes	HINT1	ENSG00000169567	3094	HINT1	601314	P49773	DB00131:DB01972:DB02162:DB02183:DB03349
eQTL genes	HINT3	ENSG00000111911	135114	HINT3	609998	Q9NQE9	NA
eQTL genes	HORMAD2	ENSG00000176635	150280	HORMAD2	NA	Q8N7B1	NA
eQTL genes	HOXA1	ENSG00000105991	3198	HOXA1	142955	P49639	NA
eQTL genes	HOXA10	ENSG00000253293	3206	HOXA10	142957	P31260	DB00136
eQTL genes	HOXA2	ENSG00000105996	3199	HOXA2	604685	O43364	NA
eQTL genes	HOXA3	ENSG00000105997	3200	HOXA3	142954	O43365	NA
eQTL genes	HOXA4	ENSG00000197576	3201	HOXA4	142953	Q00056	NA
eQTL genes	HOXA5	ENSG00000106004	3202	HOXA5	142952	P20719	NA
eQTL genes	HOXA6	ENSG00000106006	3203	HOXA6	142951	P31267	NA
eQTL genes	HOXA7	ENSG00000122592	3204	HOXA7	142950	P31268	NA
eQTL genes	HOXA9	ENSG00000078399	442920	HOXA9	609688	P31269	NA
eQTL genes	HRASLS5	ENSG00000168004	117245	HRASLS5	611474	Q96KN8	NA
eQTL genes	HSPG2	ENSG00000142798	3339	HSPG2	142461	P98160	DB00039
eQTL genes	HYAL1	ENSG00000114378	3373	HYAL1	607071	Q12794	NA
eQTL genes	HYAL2	ENSG00000068001	8692	HYAL2	603551	Q12891	NA
eQTL genes	HYAL3	ENSG00000186792	8372	HYAL3	604038	O43820	NA
eQTL genes	IFRD2	ENSG00000214706	7866	IFRD2	602725	Q12894	NA
eQTL genes	IL12RB2	ENSG00000081985	3595	IL12RB2	601642	Q99665	NA
eQTL genes	IMPDH2	ENSG00000178035	3615	IMPDH2	146691	P12268	DB00157:DB00688:DB00811:DB01024:DB03070:DB03948:DB04566:DB06103
eQTL genes	IP6K1	ENSG00000176095	9807	IP6K1	606991	Q92551	NA
eQTL genes	IP6K2	ENSG00000068745	51447	IP6K2	606992	Q9UHH9	NA
eQTL genes	IRF1	ENSG00000125347	3659	IRF1	147575	P10914	NA
eQTL genes	ITSN2	ENSG00000198399	50618	ITSN2	604464	Q9NZM3	NA
eQTL genes	JMJD1C	ENSG00000171988	221037	JMJD1C	604503	Q15652	NA
eQTL genes	JOSD1	ENSG00000100221	9929	JOSD1	615323	Q15040	NA
eQTL genes	KCNK4	ENSG00000182450	50801	KCNK4	605720	Q9NYG8	NA
eQTL genes	KCNN3	ENSG00000143603	3782	KCNN3	602983	Q9UGI6	DB01110
eQTL genes	KDR	ENSG00000128052	3791	KDR	191306	P35968	DB00398:DB01268:DB04727:DB04849:DB04879:DB05014:DB05075:DB05146:DB05198:DB05578:DB05931:DB05984:DB06080:DB06101:DB06436:DB06589:DB06595:DB06626:DB06938:DB07183:DB07274:DB07326:DB07333:DB07334:DB07514:DB07528:DB07537:DB08042:DB08519:DB08875:DB08896:DB08901:DB09078:DB09079:DB12010:DB12147:DB12307
eQTL genes	KIAA0907	ENSG00000132680	22889	KIAA0907	NA	Q7Z7F0	NA
eQTL genes	KIF21B	ENSG00000116852	101929275	KIF21B	608322	O75037	NA
eQTL genes	KIF3A	ENSG00000131437	11127	KIF3A	604683	Q9Y496	NA
eQTL genes	KIF3C	ENSG00000084731	3797	KIF3C	602845	O14782	NA
eQTL genes	KLHDC8B	ENSG00000185909	200942	KLHDC8B	613169	Q8IXV7	NA
eQTL genes	LAD1	ENSG00000159166	3898	LAD1	602314	O00515	NA
eQTL genes	LAMB2	ENSG00000172037	3913	LAMB2	150325	P55268	NA
eQTL genes	LAMTOR2	ENSG00000116586	28956	LAMTOR2	610389	Q9Y2Q5	NA
eQTL genes	LIF	ENSG00000128342	3976	LIF	159540	P15018	NA
eQTL genes	LIME1	ENSG00000203896	54923	LIME1	609809	Q9H400	NA
eQTL genes	LMOD1	ENSG00000163431	25802	LMOD1	602715	P29536	NA
eQTL genes	LPIN3	ENSG00000132793	64900	LPIN3	605520	Q9BQK8	NA
eQTL genes	LRRC71	ENSG00000160838	149499	LRRC71	NA	Q8N4P6	NA
eQTL genes	LSMEM2	ENSG00000179564	132228	LSMEM2	NA	Q8N112	NA
eQTL genes	LYRM7	ENSG00000186687	90624	LYRM7	NA	Q5U5X0	NA
eQTL genes	MACROD1	ENSG00000133315	28992	MACROD1	610400	Q9BQ69	NA
eQTL genes	MAFB	ENSG00000204103	9935	MAFB	608968	Q9Y5Q3	NA
eQTL genes	MANF	ENSG00000145050	7873	MANF	601916	P55145	NA
eQTL genes	MAP4K2	ENSG00000168067	5871	MAP4K2	603166	Q12851	DB12010
eQTL genes	MAPKAPK3	ENSG00000114738	7867	MAPKAPK3	602130	Q16644	DB07728:DB08358
eQTL genes	MEX3A	ENSG00000254726	92312	MEX3A	611007	A1L020	NA
eQTL genes	MFSD2B	ENSG00000205639	388931	MFSD2B	NA	A6NFX1	NA
eQTL genes	MGAT3	ENSG00000128268	4248	MGAT3	604621	Q09327	NA
eQTL genes	MIEF1	ENSG00000100335	54471	MIEF1	615497	Q9NQG6	NA
eQTL genes	MIER1	ENSG00000198160	57708	MIER1	NA	Q8N108	NA
eQTL genes	MON1A	ENSG00000164077	84315	MON1A	611464	Q86VX9	NA
eQTL genes	MST1	ENSG00000173531	4485	MST1	142408	P26927	NA
eQTL genes	MST1R	ENSG00000164078	4486	MST1R	600168	Q04912	DB12010
eQTL genes	MSTO1	ENSG00000125459	55154	MSTO1	NA	Q9BUK6	NA
eQTL genes	MTMR3	ENSG00000100330	8897	MTMR3	603558	Q13615	NA
eQTL genes	MTRF1L	ENSG00000112031	54516	MTRF1L	613542	Q9UGC7	NA
eQTL genes	MTX1	ENSG00000173171	4580	MTX1	600605	Q13505	NA
eQTL genes	MUC1	ENSG00000185499	4582	MUC1	158340	P15941	DB06584
eQTL genes	MYT1	ENSG00000196132	4661	MYT1	600379	Q01538	NA
eQTL genes	NAA40	ENSG00000110583	79829	NAA40	NA	Q86UY6	NA
eQTL genes	NAALADL1	ENSG00000168060	10004	NAALADL1	602640	Q9UQQ1	NA
eQTL genes	NAT6	ENSG00000243477	24142	NAT6	607073	Q93015	NA
eQTL genes	NAV1	ENSG00000134369	89796	NAV1	611628	Q8NEY1	NA
eQTL genes	NBPF3	ENSG00000142794	84224	NBPF3	612992	Q9H094	NA
eQTL genes	NCKIPSD	ENSG00000213672	51517	NCKIPSD	606671	Q9NZQ3	NA
eQTL genes	NCOA1	ENSG00000084676	8648	NCOA1	602691	Q15788	DB01645:DB04652:DB06832:DB06875:DB06908:DB06927:DB07009:DB07080:DB07119:DB07150:DB07198:DB07215:DB07230:DB07236:DB07530:DB07557:DB07724:DB08220:DB08231:DB08742:DB08915
eQTL genes	NDUFAF3	ENSG00000178057	25915	NDUFAF3	612911	Q9BU61	NA
eQTL genes	NEFH	ENSG00000100285	4744	NEFH	162230	P12036	NA
eQTL genes	NF2	ENSG00000186575	4771	NF2	607379	P35240	NA
eQTL genes	NICN1	ENSG00000145029	84276	NICN1	611516	Q9BSH3	NA
eQTL genes	NIPSNAP1	ENSG00000184117	8508	NIPSNAP1	603249	Q9BPW8	NA
eQTL genes	NKD1	ENSG00000140807	85407	NKD1	607851	Q969G9	NA
eQTL genes	NKX2-3	ENSG00000119919	159296	NKX2-3	606727	Q8TAU0	NA
eQTL genes	NME6	ENSG00000172113	10201	NME6	608294	O75414	NA
eQTL genes	NOD2	ENSG00000167207	64127	NOD2	605956	Q9HC29	DB13615
eQTL genes	NPRL2	ENSG00000114388	10641	NPRL2	607072	Q8WTW4	NA
eQTL genes	NRXN2	ENSG00000110076	9379	NRXN2	600566	P58401	NA
eQTL genes	NUDT22	ENSG00000149761	84304	NUDT22	NA	Q9BRQ3	NA
eQTL genes	OPRL1	ENSG00000125510	4987	OPRL1	602548	P41146	DB00921:DB01497:DB05492
eQTL genes	OSBP2	ENSG00000184792	23762	OSBP2	606729	Q969R2	NA
eQTL genes	OTUB1	ENSG00000167770	101927673	OTUB1	608337	Q96FW1	NA
eQTL genes	OXER1	ENSG00000162881	165140	OXER1	NA	Q8TDS5	NA
eQTL genes	P4HA2	ENSG00000072682	101927705	P4HA2	600608	O15460	DB00139:DB00172
eQTL genes	P4HTM	ENSG00000178467	54681	P4HTM	614584	Q9NXG6	DB00126
eQTL genes	PAQR6	ENSG00000160781	79957	PAQR6	614579	Q6TCH4	NA
eQTL genes	PBXIP1	ENSG00000163346	57326	PBXIP1	NA	Q96AQ6	NA
eQTL genes	PCMTD2	ENSG00000203880	55251	PCMTD2	NA	Q9NV79	NA
eQTL genes	PDGFB	ENSG00000100311	5155	PDGFB	190040	P01127	DB06325
eQTL genes	PDLIM4	ENSG00000131435	8572	PDLIM4	603422	P50479	NA
eQTL genes	PES1	ENSG00000100029	23481	PES1	605819	O00541	NA
eQTL genes	PFKFB4	ENSG00000114268	5210	PFKFB4	605320	Q16877	DB04395:DB04493
eQTL genes	PFN4	ENSG00000176732	375189	PFN4	NA	Q8NHR9	NA
eQTL genes	PKD2L1	ENSG00000107593	9033	PKD2L1	604532	Q9P0L9	NA
eQTL genes	PKLR	ENSG00000143627	5313	PKLR	609712	P30613	DB00119:DB02726:DB04551
eQTL genes	PLCB3	ENSG00000149782	5331	PLCB3	600230	Q01970	NA
eQTL genes	PLCG1	ENSG00000124181	5335	PLCG1	172420	P19174	NA
eQTL genes	PLEKHH2	ENSG00000152527	130271	PLEKHH2	612723	Q8IVE3	NA
eQTL genes	PLXNB1	ENSG00000164050	5364	PLXNB1	601053	O43157	NA
eQTL genes	PMVK	ENSG00000163344	10654	PMVK	607622	Q15126	NA
eQTL genes	POMC	ENSG00000115138	5443	POMC	176830	P01189	DB00836:DB01497:DB01565
eQTL genes	PPM1B	ENSG00000138032	5495	PPM1B	603770	O75688	NA
eQTL genes	PPP1R14B	ENSG00000173457	26472	PPP1R14B	601140	Q96C90	NA
eQTL genes	PRDX5	ENSG00000126432	25824	PRDX5	606583	P30044	DB00995:DB03608:DB03793
eQTL genes	PRKAR2A	ENSG00000114302	5576	PRKAR2A	176910	P13861	DB05798
eQTL genes	PRPF6	ENSG00000101161	24148	PRPF6	613979	O94906	NA
eQTL genes	PTGER4	ENSG00000171522	5734	PTGER4	601586	P35408	DB00917:DB00929:DB09211:DB11113:DB12836
eQTL genes	PTRHD1	ENSG00000184924	391356	PTRHD1	NA	Q6GMV3	NA
eQTL genes	PYGO2	ENSG00000163348	90780	PYGO2	606903	Q9BRQ0	NA
eQTL genes	QARS	ENSG00000172053	102465536	QARS	603727	P47897	NA
eQTL genes	QRICH1	ENSG00000198218	54870	QRICH1	NA	Q2TAL8	NA
eQTL genes	RAB25	ENSG00000132698	57111	RAB25	612942	P57735	NA
eQTL genes	RAPGEF6	ENSG00000158987	51735	RAPGEF6	610499	Q8TEU7	NA
eQTL genes	RASSF1	ENSG00000068028	11186	RASSF1	605082	Q9NS23	NA
eQTL genes	RBM5	ENSG00000003756	10181	RBM5	606884	P52756	NA
eQTL genes	RBM6	ENSG00000004534	10180	RBM6	606886	P78332	NA
eQTL genes	RGS19	ENSG00000171700	10287	RGS19	605071	P49795	NA
eQTL genes	RHBDD3	ENSG00000100263	25807	RHBDD3	NA	Q9Y3P4	NA
eQTL genes	RHOA	ENSG00000067560	387	RHOA	165390	P61586	DB04315
eQTL genes	RIT1	ENSG00000143622	6016	RIT1	609591	Q92963	NA
eQTL genes	RNASET2	ENSG00000026297	8635	RNASET2	612944	O00584	NA
eQTL genes	RNF123	ENSG00000164068	63891	RNF123	614472	Q5XPI4	NA
eQTL genes	RNF146	ENSG00000118518	81847	RNF146	612137	Q9NTX7	NA
eQTL genes	RNF215	ENSG00000099999	200312	RNF215	NA	Q9Y6U7	NA
eQTL genes	RP11-3B7.1	ENSG00000225399	NA	NA	NA	NA	NA
eQTL genes	RPL3	ENSG00000100316	116938	RPL3	611071	P39023	DB02494:DB04865:DB07374:DB08437:DB09092
eQTL genes	RPS6KA2	ENSG00000071242	6196	RPS6KA2	601685	Q15349	NA
eQTL genes	RPS6KA4	ENSG00000162302	8986	RPS6KA4	603606	O75676	DB03247
eQTL genes	RSPO3	ENSG00000146374	84870	RSPO3	610574	Q9BXY4	NA
eQTL genes	RTEL1	ENSG00000258366	51750	RTEL1	608833	Q9NZ71	NA
eQTL genes	RUSC1	ENSG00000160753	23623	RUSC1	NA	Q9BVN2	NA
eQTL genes	SCAMP3	ENSG00000116521	10067	SCAMP3	606913	O14828	NA
eQTL genes	SEC14L3	ENSG00000100012	266629	SEC14L3	612824	Q9UDX4	DB00163:DB14001:DB14002
eQTL genes	SEC14L4	ENSG00000133488	284904	SEC14L4	612825	Q9UDX3	DB00163:DB14001:DB14002
eQTL genes	SEC14L6	ENSG00000214491	730005	SEC14L6	NA	B5MCN3	NA
eQTL genes	SEMA3F	ENSG00000001617	6405	SEMA3F	601124	Q13275	NA
eQTL genes	SEMA4A	ENSG00000196189	64218	SEMA4A	607292	Q9H3S1	NA
eQTL genes	SEPT8	ENSG00000164402	23176	SEPT8	608418	Q92599	NA
eQTL genes	SF1	ENSG00000168066	7536	SF1	601516	Q15637	DB11638
eQTL genes	SF3A1	ENSG00000099995	10291	SF3A1	605595	Q15459	NA
eQTL genes	SFT2D1	ENSG00000198818	113402	SFT2D1	NA	Q8WV19	NA
eQTL genes	SGIP1	ENSG00000118473	84251	SGIP1	611540	Q9BQI5	NA
eQTL genes	SHISA4	ENSG00000198892	149345	SHISA4	NA	Q96DD7	NA
eQTL genes	SHISA5	ENSG00000164054	51246	SHISA5	607290	Q8N114	NA
eQTL genes	SKAP2	ENSG00000005020	8935	SKAP2	605215	O75563	NA
eQTL genes	SLC22A4	ENSG00000197208	6583	SLC22A4	604190	Q9H015	DB00583
eQTL genes	SLC22A5	ENSG00000197375	6584	SLC22A5	603377	O76082	DB00583
eQTL genes	SLC25A20	ENSG00000178537	788	SLC25A20	613698	O43772	DB00583
eQTL genes	SLC25A28	ENSG00000155287	81894	SLC25A28	609767	Q96A46	NA
eQTL genes	SLC25A44	ENSG00000160785	9673	SLC25A44	610824	Q96H78	NA
eQTL genes	SLC26A6	ENSG00000225697	102465495	SLC26A6	610068	Q9BXS9	NA
eQTL genes	SLC2A4RG	ENSG00000125520	56731	SLC2A4RG	609493	Q9NR83	NA
eQTL genes	SLC35D1	ENSG00000116704	23169	SLC35D1	610804	Q9NTN3	NA
eQTL genes	SLC35E4	ENSG00000100036	101929728	SLC35E4	NA	Q6ICL7	NA
eQTL genes	SLC3A1	ENSG00000138079	6519	SLC3A1	104614	Q07837	DB00138
eQTL genes	SLC50A1	ENSG00000169241	55974	SLC50A1	613683	Q9BRV3	NA
eQTL genes	SLCO4A1	ENSG00000101187	28231	SLCO4A1	612436	Q96BD0	NA
eQTL genes	SMG5	ENSG00000198952	23381	SMG5	610962	Q9UPR3	NA
eQTL genes	SNX15	ENSG00000110025	29907	SNX15	605964	Q9NRS6	NA
eQTL genes	SNX20	ENSG00000167208	124460	SNX20	613281	Q7Z614	NA
eQTL genes	SPINK8	ENSG00000229453	646424	SPINK8	NA	P0C7L1	NA
eQTL genes	SSR2	ENSG00000163479	6746	SSR2	600867	P43308	NA
eQTL genes	STMN3	ENSG00000197457	50861	STMN3	608362	Q9NZ72	NA
eQTL genes	SYNE1	ENSG00000131018	23345	SYNE1	608441	Q8NF91	NA
eQTL genes	SYNGR1	ENSG00000100321	9145	SYNGR1	603925	O43759	NA
eQTL genes	SYT11	ENSG00000132718	23208	SYT11	608741	Q9BT88	NA
eQTL genes	TAB1	ENSG00000100324	10454	TAB1	602615	Q15750	DB06757
eQTL genes	TCEA2	ENSG00000171703	6919	TCEA2	604784	Q15560	NA
eQTL genes	TCFL5	ENSG00000101190	10732	TCFL5	604745	Q9UL49	NA
eQTL genes	TCTA	ENSG00000145022	6988	TCTA	600690	P57738	NA
eQTL genes	TEX40	ENSG00000219435	25858	TEX40	NA	Q9NTU4	NA
eQTL genes	THADA	ENSG00000115970	63892	THADA	611800	Q6YHU6	NA
eQTL genes	THBS3	ENSG00000169231	7059	THBS3	188062	P49746	NA
eQTL genes	THOC5	ENSG00000100296	8563	THOC5	612733	Q13769	NA
eQTL genes	TMA7	ENSG00000232112	51372	TMA7	NA	Q9Y2S6	NA
eQTL genes	TMEM115	ENSG00000126062	11070	TMEM115	607069	Q12893	NA
eQTL genes	TMEM79	ENSG00000163472	84283	TMEM79	615531	Q9BSE2	NA
eQTL genes	TMEM89	ENSG00000183396	440955	TMEM89	NA	A2RUT3	NA
eQTL genes	TMEM9	ENSG00000116857	252839	TMEM9	NA	Q9P0T7	NA
eQTL genes	TNFRSF6B	ENSG00000243509	8771	TNFRSF6B	603361	O95407	NA
eQTL genes	TNNI1	ENSG00000159173	7135	TNNI1	191042	P19237	NA
eQTL genes	TNRC6B	ENSG00000100354	23112	TNRC6B	610740	Q9UPQ9	NA
eQTL genes	TOP1	ENSG00000198900	7150	TOP1	126420	P11387	DB00762:DB01030:DB04690:DB04882:DB04967:DB05129:DB05482:DB05630:DB05806:DB06069:DB06159:DB07354:DB08159:DB11254
eQTL genes	TP53I3	ENSG00000115129	9540	TP53I3	605171	Q53FA7	NA
eQTL genes	TPD52L2	ENSG00000101150	7165	TPD52L2	603747	O43399	DB12695
eQTL genes	TRAIP	ENSG00000183763	10293	TRAIP	605958	Q9BWF2	NA
eQTL genes	TREX1	ENSG00000213689	84126	TREX1	606609	Q9NSU2	NA
eQTL genes	TRIM46	ENSG00000163462	80128	TRIM46	600986	Q7Z4K8	NA
eQTL genes	TRMT112	ENSG00000173113	51504	TRMT112	NA	Q9UI30	NA
eQTL genes	TRPT1	ENSG00000149743	83707	TRPT1	610470	Q86TN4	NA
eQTL genes	TTC24	ENSG00000187862	164118	TTC24	NA	A2A3L6	NA
eQTL genes	TTC33	ENSG00000113638	23548	TTC33	NA	Q6PID6	NA
eQTL genes	TTLL2	ENSG00000120440	83887	TTLL2	NA	Q9BWV7	NA
eQTL genes	TUSC2	ENSG00000114383	11334	TUSC2	607052	O75896	NA
eQTL genes	UBA7	ENSG00000182179	100847079	UBA7	191325	P41226	NA
eQTL genes	UBQLN4	ENSG00000160803	56893	UBQLN4	605440	Q9NRR5	NA
eQTL genes	UCKL1	ENSG00000198276	54963	UCKL1	610866	Q9NWZ5	DB01632:DB03419:DB03685:DB04137
eQTL genes	UCN2	ENSG00000145040	90226	UCN2	605902	Q96RP3	NA
eQTL genes	UQCR10	ENSG00000184076	29796	UQCR10	610843	Q9UDW1	DB04141:DB04799:DB07401:DB07636:DB07763:DB07778:DB08330:DB08453:DB08690
eQTL genes	USP19	ENSG00000172046	10869	USP19	614471	O94966	NA
eQTL genes	USP4	ENSG00000114316	7375	USP4	603486	Q13107	NA
eQTL genes	USP48	ENSG00000090686	84196	USP48	NA	Q86UV5	NA
eQTL genes	VEGFB	ENSG00000173511	7423	VEGFB	601398	P49765	DB08885
eQTL genes	VIP	ENSG00000146469	7432	VIP	192320	P01282	NA
eQTL genes	VPS51	ENSG00000149823	738	VPS51	NA	Q9UID3	NA
eQTL genes	WDR6	ENSG00000178252	11180	WDR6	606031	Q9NNW5	NA
eQTL genes	WNT4	ENSG00000162552	54361	WNT4	603490	P56705	NA
eQTL genes	XBP1	ENSG00000100219	7494	XBP1	194355	P17861	NA
eQTL genes	YY1AP1	ENSG00000163374	55249	YY1AP1	607860	Q9H869	NA
eQTL genes	ZBTB46	ENSG00000130584	140685	ZBTB46	614639	Q86UZ6	NA
eQTL genes	ZBTB7B	ENSG00000160685	51043	ZBTB7B	607646	O15156	NA
eQTL genes	ZFP36L2	ENSG00000152518	678	ZFP36L2	612053	P47974	NA
eQTL genes	ZGPAT	ENSG00000197114	84619	ZGPAT	NA	Q8N5A5	NA
eQTL genes	ZHX3	ENSG00000174306	23051	ZHX3	609598	Q9H4I2	NA
eQTL genes	ZMAT5	ENSG00000100319	55954	ZMAT5	NA	Q9UDW3	NA
eQTL genes	ZMYND10	ENSG00000004838	51364	ZMYND10	607070	O75800	NA
eQTL genes	ZNF365	ENSG00000138311	22891	ZNF365	607818	Q70YC5	NA
eQTL genes	ZNF512B	ENSG00000196700	57473	ZNF512B	NA	Q96KM6	NA
eQTL genes	ZNF589	ENSG00000164048	51385	ZNF589	NA	Q86UQ0	NA
eQTL genes	ZNHIT2	ENSG00000174276	741	ZNHIT2	604575	Q9UHR6	NA

## Sheet: Table S6
ensg	symbol	Adipose_Subcutaneous	Adipose_Visceral_Omentum	Adrenal_Gland	Artery_Aorta	Artery_Coronary	Artery_Tibial	Bladder	Brain_Amygdala	Brain_Anterior_cingulate_cortex_BA24	Brain_Caudate_basal_ganglia	Brain_Cerebellar_Hemisphere	Brain_Cerebellum	Brain_Cortex	Brain_Frontal_Cortex_BA9	Brain_Hippocampus	Brain_Hypothalamus	Brain_Nucleus_accumbens_basal_ganglia	Brain_Putamen_basal_ganglia	Brain_Spinal_cord_cervical_c-1	Brain_Substantia_nigra	Breast_Mammary_Tissue	Cells_Cultured_fibroblasts	Cells_EBV-transformed_lymphocytes	Cervix_Ectocervix	Cervix_Endocervix	Colon_Sigmoid	Colon_Transverse	Esophagus_Gastroesophageal_Junction	Esophagus_Mucosa	Esophagus_Muscularis	Fallopian_Tube	Heart_Atrial_Appendage	Heart_Left_Ventricle	Kidney_Cortex	Kidney_Medulla	Liver	Lung	Minor_Salivary_Gland	Muscle_Skeletal	Nerve_Tibial	Ovary	Pancreas	Pituitary	Prostate	Skin_Not_Sun_Exposed_Suprapubic	Skin_Sun_Exposed_Lower_leg	Small_Intestine_Terminal_Ileum	Spleen
ENSG00000070831	CDC42	5.67243	5.67036	5.64274	5.67243	5.67121	5.67243	5.67243	5.2433	5.3768	5.21074	5.62554	5.63977	5.42812	5.54609	5.25055	5.486	5.13824	5.05381	5.61434	5.39495	5.67243	5.67243	5.67243	5.67243	5.67243	5.67165	5.67158	5.66097	5.6719	5.66574	5.67243	5.39201	4.94818	5.43561	5.67243	5.13657	5.67243	5.66837	5.3122	5.67243	5.67243	4.90645	5.66811	5.66945	5.67243	5.67224	5.67155	5.67185
ENSG00000162594	IL23R	0.0250861	0.0488255	0.569434	0.0150404	0.0368901	0.0144638	0.0652538	0.0051999	0.00494491	0.00507619	0.00447355	0.00382831	0.00328798	0.00258655	0.00524924	0.00500553	0.00343998	0.00196081	0.00667703	0.00233666	0.0317085	0.00654008	1.89567	0.0212667	0.0264675	0.0407655	0.273525	0.00960927	0.0650259	0.00895414	0.0491997	0.00648608	0.00675797	0.0411729	0.0136402	0.0370597	0.141249	0.0238282	0.00708858	0.0175695	0.0222972	0.0396934	0.0104484	0.0526776	0.0195147	0.0140523	0.245646	0.139732
ENSG00000169242	EFNA1	5.50685	5.37435	4.54769	3.92062	4.47014	4.03413	4.99579	3.68357	3.14407	3.95142	4.39839	4.46206	3.52256	3.35583	3.9677	3.86807	3.94264	3.96666	4.86181	4.12699	5.60807	0.662508	1.24509	5.38984	5.35357	4.56355	5.02226	4.89214	5.45302	4.82422	5.28977	4.64001	4.28447	5.33509	5.62008	5.66236	5.67054	5.53248	3.39558	5.5625	4.68646	4.6349	4.69911	5.58812	5.67156	5.67038	5.13541	3.5198
ENSG00000163462	TRIM46	0.821012	1.12489	0.660401	2.28748	2.02449	1.18772	1.15503	2.57148	3.12317	3.05309	5.34493	5.41779	3.77449	3.56562	2.9677	3.19206	3.42297	2.78241	3.15594	2.43206	1.11621	2.14339	1.62319	1.49567	1.88445	1.34916	1.06342	1.38603	0.888932	1.04006	2.82984	0.404813	0.1375	0.751615	0.938648	0.16931	1.22212	0.908768	0.0957437	3.0365	0.759733	0.459423	3.4909	1.66959	0.647126	0.799028	1.23342	1.48772
ENSG00000169231	THBS3	4.95497	4.88139	4.01656	5.6323	5.55758	5.36331	5.32228	2.44767	2.84023	3.2368	3.98978	4.17094	3.56184	3.22454	2.87415	3.15194	3.54366	2.80516	2.66692	2.29391	5.05329	4.42865	2.75619	5.45803	5.65575	5.38611	4.83394	5.33493	4.63794	5.31217	5.64763	4.48157	2.55619	4.32588	4.68847	3.57128	5.19972	4.56176	2.53955	5.65562	5.59448	3.93816	5.31297	5.38476	4.96028	4.92877	4.67387	4.55357
ENSG00000116580	GON4L	4.02266	3.57455	3.10366	3.88423	3.81054	3.987	3.89266	2.03874	2.27755	2.36531	3.54036	3.61497	2.84119	2.68855	2.0798	2.33781	2.39707	2.08872	2.48923	2.11551	4.05449	3.95063	4.02854	4.08834	4.22953	3.8479	3.49777	3.70164	3.24982	3.69896	4.08708	2.70128	2.12271	2.89876	3.13682	2.26198	4.04682	3.54182	2.96005	4.55349	4.04212	2.6112	3.81725	3.8761	3.89117	3.97207	3.82438	4.00911
ENSG00000116852	KIF21B	1.91025	1.86127	0.958338	1.37188	1.60312	1.0451	1.63736	3.96393	4.28557	3.20708	2.54845	2.95074	4.6312	4.44096	3.69974	3.79089	3.68913	2.819	2.2913	2.97441	1.79934	0.244047	4.03139	1.39893	1.74376	1.03611	1.98602	1.38675	1.02571	1.32969	1.94707	0.670681	0.333772	0.961866	1.10266	1.04691	3.36164	1.38006	0.349223	1.78423	1.20014	0.678232	1.17209	1.37307	1.02051	1.1231	3.31151	4.52971
ENSG00000196208	GREB1	1.15096	0.983374	1.54086	0.590995	0.63651	0.785691	1.25281	1.91165	2.20422	2.30319	2.19582	2.31965	2.54982	2.46926	1.85984	2.51124	2.36145	2.09307	2.22935	2.01717	2.90603	0.329636	0.169431	5.00443	5.55349	0.868503	0.650836	1.91034	0.365038	2.02952	5.40767	1.34368	0.993764	0.570781	0.238669	0.883094	1.02122	0.857436	1.234	2.80907	5.61429	1.65664	2.83603	4.78131	1.41792	1.58714	0.731882	0.182306
ENSG00000138031	ADCY3	5.62171	5.55964	3.19984	4.92825	5.00075	5.3217	4.87228	2.97449	3.3503	3.92477	4.6243	4.85702	4.0506	3.84008	3.039	3.51875	3.94735	3.51079	3.50798	3.17247	5.54126	5.43971	5.53592	5.38702	5.66574	4.2559	4.13656	4.91857	4.21379	4.8532	5.54533	3.58385	3.05751	2.95863	3.33138	1.3101	5.16241	3.93172	2.60958	5.66964	5.55931	2.36195	4.72216	4.78731	4.59776	4.86235	4.57854	4.08563
ENSG00000115137	DNAJC27	2.87335	3.27442	2.35538	2.67848	2.88113	2.98595	2.92749	2.29158	2.69566	2.66339	3.75949	3.54255	2.79285	3.1847	2.42061	2.88899	2.7472	2.47288	3.17583	2.812	2.97234	2.15923	2.54788	3.20271	3.44143	3.0108	2.5275	2.88576	2.09181	2.88019	3.58819	2.32831	1.92395	2.09943	2.66637	1.31572	2.71295	2.24893	2.23466	3.68866	4.04754	1.60114	3.76258	2.92514	2.50691	2.61262	2.5562	2.67496
ENSG00000084710	EFR3B	0.705508	1.02967	1.30013	0.791895	0.691012	0.5195	0.846623	3.72845	4.25253	4.5575	5.15227	5.23326	4.53913	4.52579	3.93036	3.97055	4.3238	4.44874	3.73406	3.72041	0.834944	0.164033	1.72354	0.880766	0.953612	1.27707	0.902569	0.998982	0.367345	1.0954	1.07224	1.58337	1.11533	0.490444	1.22634	0.141451	1.79283	0.500844	0.908315	3.15881	1.19416	0.275518	3.84286	0.819263	0.739655	0.850348	0.709038	2.43723
ENSG00000152518	ZFP36L2	5.67243	5.67243	5.66977	5.67243	5.67243	5.67243	5.67243	4.4439	4.18065	4.63139	3.30552	3.88855	4.41087	4.06586	4.38482	4.8099	4.53499	4.24716	5.19517	4.91019	5.67243	5.67243	5.40622	5.67243	5.67243	5.67243	5.67243	5.67133	5.67243	5.67243	5.67243	5.62884	5.08074	5.48764	5.67243	5.354	5.67243	5.66757	5.23497	5.67243	5.67243	5.49101	5.49437	5.67243	5.67243	5.67243	5.67243	5.67097
ENSG00000115970	THADA	3.09303	2.79747	2.46492	3.11102	2.99356	3.10507	3.0817	1.22684	1.2233	1.55461	1.91124	1.94266	1.48056	1.4633	1.31405	1.53161	1.55472	1.37719	1.71697	1.41016	3.10691	3.50392	2.93331	3.42993	3.51531	2.77202	2.42255	2.70294	2.62871	2.67742	3.34261	1.98783	1.47015	2.01084	2.36526	1.95898	3.08486	2.7786	1.92486	3.42722	3.34261	1.90387	3.04602	3.27941	3.22497	3.23291	2.72808	2.99505
ENSG00000172037	LAMB2	5.67243	5.6719	5.66691	5.67243	5.67243	5.67243	5.67243	3.77053	3.82991	4.41829	3.87734	4.31551	4.19027	3.86904	3.71264	3.70781	4.10561	4.24991	3.84941	3.95764	5.67141	5.67222	0.513172	5.67243	5.67243	5.66408	5.47339	5.67243	5.56409	5.67243	5.67243	5.67038	5.51745	5.62093	5.67243	4.85006	5.67243	5.66127	5.48818	5.67243	5.67243	4.91458	5.30426	5.67138	5.6674	5.66722	5.59441	5.64253
ENSG00000164068	RNF123	4.11372	3.91765	4.06537	4.35026	4.23215	4.47463	4.2856	2.6997	3.257	3.13334	4.81177	5.04965	4.11035	3.83792	2.75761	2.99604	3.25652	2.81675	2.74779	2.51602	4.11518	4.39455	3.68944	4.31733	4.50208	4.38788	4.10226	4.253	3.75589	4.3533	4.46516	3.51992	3.18384	3.64479	3.45679	4.29239	4.26266	4.06614	5.65049	4.59297	4.22174	2.81063	4.39194	4.22514	4.05183	4.18221	4.42472	4.27066
ENSG00000173540	GMPPB	4.07475	4.11931	4.74833	4.60867	4.57309	3.98359	4.4196	2.62794	2.96126	2.88576	3.45484	3.66595	3.4593	3.35691	2.66991	3.14662	2.92458	2.67324	2.94229	2.72202	4.38816	4.58598	5.2924	4.73066	5.02339	3.756	4.47493	3.8667	4.74324	3.80203	4.88333	3.63588	2.84843	3.78989	4.01934	4.24505	4.90956	5.0984	2.98807	4.41915	4.50277	4.78372	5.57308	5.14663	4.20018	4.24536	4.62553	5.02429
ENSG00000176095	IP6K1	4.92182	4.58563	4.68943	5.01459	4.93345	5.22576	5.08017	4.51585	4.96532	4.65314	5.61833	5.64444	5.43898	5.33129	4.59843	4.83035	4.86219	4.40391	4.63057	4.22928	4.88326	5.05407	4.40092	5.12619	5.48495	5.28284	4.72243	5.199	4.7411	5.20993	5.36314	3.51992	3.14344	4.2347	4.71989	3.26171	5.07399	4.59604	3.27935	5.40357	5.45373	3.63398	5.26638	5.05524	4.84616	5.15568	4.77335	5.13151
ENSG00000187492	CDHR4	0.726656	0.316299	0.0837251	1.02775	0.937337	0.855247	0.487171	0.292697	0.0338152	0.635706	0.0831304	0.0842501	0.044544	0.033089	0.52644	0.697338	0.277947	0.0295225	0.136203	0.0736842	0.358045	0.232039	0.0445466	1.20376	2.27766	0.766287	0.390617	0.586463	0.160516	0.502412	3.4143	0.2077	0.064673	0.183196	0.164484	0.0743894	2.39087	0.25616	0.0948107	0.994221	0.404514	0.0196977	0.196446	0.55412	0.745259	0.790948	0.265726	0.122655
ENSG00000182179	UBA7	5.32295	5.19185	5.21917	5.60841	5.50084	5.39694	5.43981	3.10328	2.82233	3.22372	2.78327	3.18432	3.31907	2.91019	3.05741	3.20219	3.10693	3.04239	3.89276	3.42956	5.33093	4.9394	5.67163	5.61669	5.66049	5.52788	5.55085	5.36381	5.02799	5.2453	5.6611	4.26548	3.57256	4.89329	5.11246	4.30698	5.64925	5.37029	2.75562	5.59654	5.66254	3.98587	5.00498	5.6172	4.67554	4.47815	5.64924	5.67243
ENSG00000183763	TRAIP	1.86624	1.21518	1.28174	1.49286	1.46656	1.45173	1.83931	1.17916	1.17937	1.89907	1.94477	2.01439	1.45766	1.35302	1.29826	1.43509	2.65587	1.63935	1.15421	0.831871	1.87852	2.65142	4.22428	2.50074	2.45987	1.66612	1.90183	1.42713	2.39401	1.37966	2.11987	0.884179	0.5832	1.0012	1.12794	0.671672	1.46754	1.61854	1.08129	1.98142	2.34248	0.812386	1.80112	1.95854	2.34251	2.4282	2.07059	2.19997
ENSG00000164076	CAMKV	0.0881585	0.0741287	0.228573	0.0753202	0.0769772	0.0954676	0.0470666	5.10396	5.38094	5.35036	2.51303	2.53537	5.589	5.50094	5.06322	4.95717	5.44646	5.15818	1.87701	2.65472	0.108992	0.0597661	0.100975	0.046092	0.0477164	0.202016	0.161513	0.358087	0.0785711	0.317593	0.0826295	0.0685002	0.0565472	0.0903757	0.157063	0.0434949	0.144295	0.0867843	0.0805386	0.152239	0.0803338	0.0605532	4.04266	0.0821824	0.259517	0.306295	0.284604	0.0512207
ENSG00000164078	MST1R	0.967428	2.34784	0.322103	1.77318	1.13759	0.837507	2.60874	0.307776	0.452145	0.391793	1.23244	1.36378	0.656492	0.512068	0.333862	0.421855	0.44234	0.335647	0.308003	0.252849	1.93704	0.44958	1.1312	2.08753	2.29807	2.20428	3.97196	2.07386	3.99934	1.99825	1.8464	0.885118	0.837931	1.40412	1.50843	0.42776	3.62336	2.69528	0.475004	0.976979	1.27137	1.71796	1.82672	2.33904	4.99436	5.08244	4.10176	1.33613
ENSG00000228008	CTD-2330K9.3	0.108893	0.192668	0.110783	0.33241	0.159407	0.145896	0.187401	0.0610435	0.0756311	0.0900932	0.202987	0.262734	0.11831	0.105938	0.065612	0.11244	0.114962	0.0642339	0.0804327	0.0678835	0.178027	0.230479	0.522658	0.251541	0.35959	0.257661	0.515142	0.271886	0.186338	0.236679	0.32561	0.0933253	0.0766824	0.145522	0.332149	0.0937809	0.36636	0.196796	0.101047	0.181222	0.23054	0.1866	0.470406	0.315449	0.138506	0.122709	0.554609	0.228141
ENSG00000164077	MON1A	3.14566	3.14542	3.29122	3.75533	3.5904	3.47417	3.57441	3.35651	3.72993	3.41733	3.30645	3.47171	4.12281	4.02436	3.33656	3.5381	3.4716	3.18921	3.70356	3.3244	3.10659	3.91719	2.85071	3.49849	3.61422	3.84109	3.2162	3.51105	3.2979	3.63819	3.18083	2.51009	2.27494	2.77986	3.02281	2.84389	3.15689	2.75261	3.22257	3.87292	3.12892	2.19091	3.99428	3.49608	3.15312	3.13334	3.37278	3.0546
ENSG00000004534	RBM6	5.658	5.61929	5.6447	5.67118	5.66867	5.65965	5.67243	4.77669	4.94427	4.94887	5.65747	5.67059	5.34255	5.17011	4.90605	5.11945	4.84759	4.67391	5.17416	4.8217	5.65769	5.4989	5.66826	5.63004	5.67243	5.67033	5.64384	5.66309	5.55992	5.67067	5.67243	5.26887	4.86838	5.45069	5.67243	5.30075	5.67021	5.59608	4.81431	5.67243	5.67243	5.30131	5.6702	5.67243	5.64019	5.62656	5.66768	5.67243
ENSG00000003756	RBM5	5.67111	5.60777	5.56745	5.66831	5.66167	5.65913	5.65807	4.69183	4.84474	4.97991	5.63438	5.6679	5.39916	5.16795	4.90062	5.09027	5.0622	4.75372	5.34109	4.9515	5.66773	5.63314	5.66772	5.6595	5.67243	5.66924	5.64754	5.66154	5.60422	5.66746	5.67243	5.20702	4.52468	5.23675	5.51201	4.84567	5.6702	5.64927	5.03045	5.67243	5.67243	5.12742	5.67221	5.67204	5.66054	5.6667	5.6659	5.67241
ENSG00000001617	SEMA3F	5.07721	5.22469	3.14558	5.02925	4.97133	4.63383	4.7926	1.76891	1.79887	2.11688	2.33789	2.82691	2.56908	2.26026	1.65672	2.41792	2.16558	2.01173	2.1851	2.21819	5.32879	3.05428	0.274384	4.8231	4.74148	3.72939	3.72061	3.98841	5.6692	3.99601	4.73399	3.03565	3.18206	4.61821	5.39149	1.83154	5.5277	4.63106	2.77824	4.36498	2.49663	2.09247	4.03465	5.312	5.66422	5.65553	3.89986	5.53288
ENSG00000114349	GNAT1	0.0454392	0.217789	0.0303954	0.0458988	0.0478231	0.0386158	0.0444209	0.102309	0.142572	0.0992546	0.0736178	0.0751629	0.151002	0.136914	0.116332	0.113142	0.0798422	0.0835543	0.218709	0.0683112	0.0551198	0.0101741	0.0161378	0.02947	0.0392758	0.0242095	0.023753	0.0210269	0.135479	0.0264785	0.0302652	0.0148914	0.0107372	0.0355143	0.0988256	0.253115	0.185409	0.0460462	0.0250475	0.0436474	0.0431536	0.0148715	0.225484	0.0586907	0.189642	0.0817626	0.0187931	0.072408
ENSG00000169567	HINT1	5.67243	5.67243	5.67235	5.67243	5.67243	5.67243	5.67243	5.63734	5.65036	5.58434	5.66965	5.67243	5.66318	5.6685	5.60669	5.63779	5.60737	5.57065	5.65134	5.6478	5.67243	5.67243	5.67243	5.67243	5.67243	5.67213	5.67243	5.67243	5.67243	5.67228	5.67243	5.62769	5.34028	5.67243	5.67243	5.66882	5.67243	5.67243	5.67243	5.67243	5.67243	5.60629	5.67243	5.67243	5.67243	5.67243	5.67243	5.67243
ENSG00000146374	RSPO3	2.72864	5.18127	3.69559	1.72377	2.46507	2.88854	3.29129	1.02125	1.27197	0.173861	2.52489	2.34467	1.01848	1.30675	2.00366	1.13149	0.187537	0.197737	0.344744	0.247761	4.06438	0.746104	0.0389822	4.33027	3.69785	3.27354	2.98518	5.27585	2.5237	5.1807	4.635	0.733331	0.218337	1.72823	2.13878	1.72617	2.98842	2.88531	3.27226	3.77655	1.14881	0.871824	2.25616	3.04765	2.0667	1.59318	3.64315	1.27983
ENSG00000131018	SYNE1	3.55825	3.42938	3.05858	4.91874	4.32322	4.58888	3.60157	3.10184	3.57433	3.8535	5.46534	5.57565	4.03213	3.94937	3.23929	3.25335	3.91396	3.33643	3.10275	2.80611	3.51313	2.94903	2.12558	3.56461	4.03933	3.66596	2.66769	3.7628	1.72117	3.71545	4.46401	3.0664	2.69557	3.46823	3.49741	1.61509	4.51628	2.08002	2.28038	3.69513	5.19164	2.0255	4.63347	3.60567	3.36203	3.43311	2.83756	4.22665
ENSG00000106004	HOXA5	3.28241	4.82047	5.52145	2.23124	0.736384	3.66271	4.46273	0.0582096	0.045112	0.0337913	0.226989	0.172231	0.0521997	0.0340456	0.0498646	0.0557788	0.038731	0.044386	4.50232	0.206941	4.52338	2.90278	0.148578	3.56964	3.97931	4.6288	4.89942	4.56512	3.08675	4.13807	5.65403	0.317516	0.140978	4.37687	5.01538	0.457754	5.17975	0.156803	2.62994	4.4118	1.9586	0.984061	0.214286	4.12319	3.8755	3.50034	4.59164	2.7815
ENSG00000138311	ZNF365	0.219114	0.106057	0.191266	1.73395	1.04992	1.13719	0.177734	2.9671	3.69461	3.15734	3.58875	2.98147	4.12781	4.8414	3.20058	2.95895	3.05964	3.13468	3.59097	2.8841	0.333771	0.259814	0.134768	0.861116	0.506658	0.134476	0.0941585	0.788373	2.0637	0.598319	0.125429	0.633136	0.10398	0.189578	0.094852	0.0159814	0.909599	0.674369	0.0447057	0.570939	0.184032	0.0952327	2.19013	0.971236	0.612023	0.66923	0.126926	0.440918
ENSG00000119919	NKX2-3	0.0337034	1.43401	0.0436075	0.187466	0.105489	0.0228693	0.0358261	0.0167509	0.0143341	0.034581	0.0194039	0.0289738	0.0199728	0.0171036	0.0157428	0.0175614	0.087193	0.0155395	0.0236489	0.0207351	0.0579386	0.0176814	0.0203901	0.02082	0.0610338	5.54113	4.80703	0.587413	0.741412	0.233699	0.17847	0.0190528	0.0166628	0.0578049	0.0112629	0.0432528	0.078652	4.51488	0.0239137	0.0273814	0.14452	1.4181	0.0301682	0.147956	0.0288131	0.0245808	4.93849	5.4621
ENSG00000168071	CCDC88B	2.62021	2.898	2.45063	2.51524	2.7123	1.69452	3.17193	2.04822	1.98098	2.19622	5.60366	5.66001	2.4738	2.25602	2.21207	2.2858	2.23267	1.94364	2.90634	2.25806	2.50377	0.471655	5.56893	2.75997	2.85648	2.63408	3.67525	2.86875	3.40072	2.7886	3.25067	1.87705	1.23958	1.90523	1.84069	1.75233	4.63142	3.76626	0.735596	2.84961	2.285	1.34489	2.5218	3.0523	2.27659	2.14084	4.51591	5.65809
ENSG00000167207	NOD2	1.37248	1.38461	0.643912	1.76452	1.74494	1.67558	1.13891	0.298342	0.215555	0.297755	0.585277	0.694415	0.29104	0.239068	0.322206	0.440835	0.249519	0.23096	0.797724	0.401004	1.1669	0.082806	4.06927	2.00008	1.21156	1.06641	1.01879	1.1601	3.77186	1.16436	1.36606	0.639707	0.405025	0.597942	0.744304	0.797482	2.96708	2.60024	0.494965	1.84608	0.818294	0.266065	0.671197	1.23937	4.07568	4.28441	1.40291	2.76084
ENSG00000083799	CYLD	3.88483	3.60743	4.04465	4.63644	4.34087	4.77014	4.02313	3.42308	3.43596	3.82032	4.42733	4.19253	3.50971	3.88008	3.41387	3.99239	3.7817	3.57874	4.0879	3.70214	3.80532	3.75831	5.46515	4.27379	4.19795	3.92791	3.53845	3.9953	3.92464	3.97245	4.12232	3.00786	2.5164	2.70211	2.80508	2.66802	4.55401	3.90613	4.08253	4.4309	4.23424	2.41902	4.54203	4.04515	4.20135	4.17951	4.17278	4.75412
ENSG00000198900	TOP1	5.43028	5.55321	5.40596	5.25978	5.33796	5.27042	5.41292	4.07513	4.28209	4.3414	5.5042	5.48229	4.4957	4.72108	4.0568	4.36951	4.2967	4.02689	4.64729	4.08805	5.48659	5.67029	5.67243	5.63334	5.61414	5.34906	5.41806	5.2449	5.55099	5.24504	5.60568	4.25439	3.54608	4.71721	5.16289	4.4143	5.66342	5.33185	4.17209	5.45278	5.60813	4.07411	5.47384	5.42756	5.4752	5.52164	5.56658	5.64017
ENSG00000124181	PLCG1	5.567	5.26601	4.78331	5.48624	5.38945	5.44726	5.52245	4.20805	4.43845	4.39056	5.63173	5.6638	5.08032	4.77785	4.10547	4.25034	4.38187	4.21613	4.55992	4.06918	5.51423	5.11891	5.01618	5.54479	5.67243	5.24143	4.91744	5.50742	4.61059	5.45462	5.57767	4.48328	4.0302	4.45268	4.56141	2.77809	5.53381	4.81445	3.72323	5.65479	5.66887	3.01397	5.09951	5.532	5.42993	5.5192	5.25918	5.39888
ENSG00000174306	ZHX3	4.22604	3.94043	3.9118	4.92137	4.71758	5.18253	4.39869	3.79337	3.96542	4.20127	4.9798	4.97678	4.20462	4.11373	3.64208	3.70485	4.16288	3.88493	4.02134	3.81486	4.10428	4.88217	2.49077	3.95841	4.11279	4.52773	3.7605	5.12784	3.3733	5.12554	4.48513	2.99512	2.50148	3.66413	3.89749	2.75093	4.06023	2.74764	3.41646	4.65628	4.56639	2.12548	3.4893	3.79875	3.55882	3.7577	3.75081	2.62011
ENSG00000130589	HELZ2	3.08393	3.14414	2.41044	2.57595	2.54657	2.01347	2.76737	1.2181	0.967622	1.17844	0.796016	1.22271	1.4786	1.15973	1.06877	1.39544	1.05656	1.2215	1.32964	1.30806	3.15215	3.32454	4.60286	3.03505	2.95663	2.84424	2.86415	2.82332	3.1169	2.74505	3.30768	2.17686	1.92932	2.21362	2.73756	2.27138	4.00844	2.93957	0.938163	3.22083	2.86824	2.02713	2.95688	2.93234	2.68032	2.8605	3.14601	4.0516
ENSG00000101216	GMEB2	3.67771	3.67954	3.47266	4.0007	3.8022	3.9738	3.99841	2.60167	2.8106	2.69307	4.28119	4.3827	3.24216	3.15306	2.54989	2.72005	2.86303	2.55062	2.61681	2.36618	3.82942	3.90122	4.37892	4.23774	4.38728	3.95394	3.65858	4.0614	3.78817	4.03557	4.58345	2.7698	2.35521	2.90493	3.50039	2.74031	4.10267	3.55768	2.94448	4.22279	4.34302	2.82868	3.99951	4.15184	3.92919	3.91003	3.95458	4.20486
ENSG00000100330	MTMR3	3.60955	3.15802	3.42974	3.43638	3.35215	3.46345	3.61793	3.03882	3.12038	3.17683	4.13102	4.22297	3.21925	3.09679	3.01547	3.21075	3.38265	2.89312	2.82848	3.021	3.50817	2.77087	2.23587	4.03017	4.13839	3.66835	3.36522	3.57791	3.43443	3.51416	3.98776	2.51918	2.22622	2.81223	3.2078	1.98453	3.9016	3.38658	3.06676	4.16492	4.199	2.25699	4.01062	3.84214	3.89172	4.00858	3.50577	4.08539
ENSG00000176635	HORMAD2	0.113669	0.0592941	0.0134699	0.0192442	0.0322995	0.0216407	0.029602	0.274351	0.230923	0.416541	0.182873	0.240266	0.227245	0.238383	0.20423	0.309782	0.320341	0.290404	0.266449	0.360682	0.0959675	0.0264232	0.0395845	0.025954	0.0397725	0.0166376	0.0233086	0.0199596	0.0162898	0.0230391	0.0183224	0.0119329	0.00592557	0.080389	0.106106	0.765734	0.0538811	0.048607	0.0121784	0.0333299	0.0198704	0.00672265	0.112615	0.0453217	0.0270547	0.0355375	0.0352127	0.0550571
ENSG00000100316	RPL3	5.67243	5.67243	5.67243	5.67243	5.67243	5.67243	5.67243	5.67243	5.67243	5.67243	5.67243	5.67243	5.67243	5.67243	5.67243	5.67243	5.67243	5.67243	5.67243	5.67243	5.67243	5.67243	5.67243	5.67243	5.67243	5.67243	5.67243	5.67243	5.67243	5.67243	5.67243	5.67243	5.67043	5.67243	5.67243	5.67243	5.67243	5.67243	5.67243	5.67243	5.67243	5.67243	5.67243	5.67243	5.67243	5.67243	5.67243	5.67243
ENSG00000100321	SYNGR1	3.25492	3.07942	3.74941	3.71595	3.32113	2.16305	4.49099	5.09708	5.50781	5.04972	5.67243	5.67243	5.63434	5.58584	5.13744	5.31832	5.21962	4.80332	4.37061	4.7925	3.78823	1.54546	1.36898	5.30057	5.43191	4.57791	3.29269	4.42987	4.54841	4.40773	4.72296	4.05012	3.13417	3.11726	4.1002	1.28581	2.99954	4.60795	2.73401	5.3053	5.61557	3.13383	4.36374	4.98029	5.02416	4.99213	3.19804	3.157
[truncated: 6 more columns]

## Sheet: Table S7
GO	Category	Description	Count	%	Log10(P)	Log10(q)
GO:0010977	GO Biological Processes	negative regulation of neuron projection development	4	8.89	-4.36	-0.58
GO:0046488	GO Biological Processes	phosphatidylinositol metabolic process	4	8.89	-4.16	-0.58
GO:0045785	GO Biological Processes	positive regulation of cell adhesion	6	13.33	-4.04	-0.58
hsa04015	KEGG Pathway	Rap1 signaling pathway	4	8.89	-3.56	-0.31
GO:0050678	GO Biological Processes	regulation of epithelial cell proliferation	5	11.11	-3.46	-0.27
GO:0040007	GO Biological Processes	growth	5	11.11	-3.31	-0.27
GO:0036464	GO Cellular Components	cytoplasmic ribonucleoprotein granule	4	8.89	-3.22	-0.27
GO:0071345	GO Biological Processes	cellular response to cytokine stimulus	6	13.33	-2.98	-0.16
GO:0098978	GO Cellular Components	glutamatergic synapse	5	11.11	-2.78	-0.1
GO:0005525	GO Molecular Functions	GTP binding	4	8.89	-2.62	-0.02
GO:0030705	GO Biological Processes	cytoskeleton-dependent intracellular transport	3	6.67	-2.48	0
GO:0035239	GO Biological Processes	tube morphogenesis	5	11.11	-2.45	0
GO:0098562	GO Cellular Components	cytoplasmic side of membrane	3	6.67	-2.43	0
GO:0004842	GO Molecular Functions	ubiquitin-protein transferase activity	4	8.89	-2.36	0
GO:0005539	GO Molecular Functions	glycosaminoglycan binding	3	6.67	-2.25	0
GO:0051301	GO Biological Processes	cell division	4	8.89	-2.13	0
GO:0046903	GO Biological Processes	secretion	4	8.89	-2.05	0
