# Supplementary material for: Shared Genetic Architecture and Pleiotropic Loci Linking Endometriosis and Inflammatory Bowel Disease: An Integrative GWAS, Colocalization, and Mendelian Randomization Study
Source: Biomed Res Int. 2026 Jul 27;2026:8422273. doi: 10.1155/bmri/8422273 (PMC13408434; doi:10.1155/bmri/8422273)
Supplement: Supplementary file 3 — Supporting Information 3 Table S8: Forward MR instrumental variables (109 SNPs): rsID, chromosome, position, effect/other allele, exposure beta/SE/P, outcome beta/SE/P, F‐statistic. Table S9: Reverse MR instrumental variables (21 SNPs): same columns as Table S8. Table S10: Leave‐one‐out sensitivity analysis: IVW estimates after excluding each SNP in turn (109 forward + 21 reverse rows, plus all‐SNPs rows). Table S11: Statistical power at multiple detectable odds ratios, computed with the mRnd framework. [file BMRI-2026-8422273-s003.xlsx]

## Sheet: README
Supplementary Tables S8-S11 - MR instrument lists, leave-one-out, and power analysis
This workbook contains the supplementary tables added during revision in response to
Reviewer 1's comments 3 (leave-one-out sensitivity analysis, statistical power) and 5
(complete instrumental-variable SNP lists).
Sheet contents:
Table S8 - Forward MR instruments: 109 independent SNPs (IBD -> Endometriosis).
Columns: rsID, chromosome, position, effect allele (EA), other allele (OA),
exposure beta/SE/P (from de Lange 2017 IBD GWAS), outcome beta/SE/P (from
FinnGen R12 endometriosis GWAS), and per-SNP F-statistic.
Table S9 - Reverse MR instruments: 21 independent SNPs (Endometriosis -> IBD).
Same column structure as S8 but with exposure = endometriosis, outcome = IBD.
Table S10 - Leave-one-out (LOO) sensitivity analysis: IVW estimates after excluding
each instrument in turn (109 + 21 rows plus two 'all SNPs' rows).
Table S11 - Statistical power at multiple detectable odds ratios, computed using the
mRnd framework (Brion et al. IJE 2013) based on the observed R^2.
Original instrument data were provided by the original analyst (files MR_results.csv and
MR_index_snp.csv). Tables S8-S11 were generated from these files using the R scripts included
in the reproducibility package (make_LOO_final.R).
All instruments satisfied F > 10, indicating strong instrument strength. The leave-one-out
and power analyses corroborate the null findings reported in Table 2 of the main manuscript:
bidirectional MR does not support a causal relationship between IBD and endometriosis in
either direction.

## Sheet: Table S8
Table S8. Forward Mendelian randomization instruments (IBD -> Endometriosis). SNPs were selected via PLINK LD clumping (P < 5E-8, r^2 < 0.001, 10-Mb window, 1000 Genomes Phase 3 EUR reference). The F-statistic was computed per SNP as F = (beta / SE)^2. All instruments had F > 10, confirming strong instrument strength. EA = effect allele; OA = other allele. Exposure beta/SE/P from de Lange et al. …
#	SNP (rsID)	Chr	Position (hg19)	EA	OA	Exposure beta (IBD)	Exposure SE	Exposure P	Outcome beta (EMS)	Outcome SE	Outcome P	F-statistic
1	rs10114470	9	117547772	C	T	0.1475	0.0137	4.10e-27	-0.00879	0.01306	0.501	115.92
2	rs10457140	6	106484790	G	C	-0.1425	0.0209	9.64e-12	-0.03135	0.01906	0.09997	46.49
3	rs10761659	10	64445564	G	A	0.1585	0.0126	2.30e-36	0.00755	0.01092	0.4897	158.24
4	rs10826797	10	30690376	G	T	0.099	0.0136	3.99e-13	0.00216	0.01152	0.8514	52.99
5	rs10953551	7	107480901	G	A	-0.1033	0.0127	4.94e-16	-0.00485	0.01121	0.6654	66.16
6	rs111456533	10	126439381	G	A	0.1031	0.017	1.18e-09	0.03553	0.01743	0.04145	36.78
7	rs11209013	1	67656286	G	A	0.0773	0.0124	4.46e-10	0.0132	0.01092	0.2267	38.86
8	rs11221335	11	128385906	C	T	0.0827	0.0148	2.44e-08	-0.02855	0.01288	0.0267	31.22
9	rs11236797	11	76299649	C	A	-0.1488	0.0125	7.19e-33	0.00361	0.01108	0.7443	141.71
10	rs112936798	1	39802381	C	A	-0.1844	0.0332	2.89e-08	0.00836	0.02689	0.7559	30.85
11	rs1131095	3	49714225	C	T	0.1635	0.0131	1.22e-35	-0.02366	0.01113	0.03348	155.77
12	rs11548656	16	81916912	G	A	-0.2374	0.0362	5.18e-11	-0.0224	0.02591	0.3874	43.01
13	rs11581607	1	67707690	G	A	0.6578	0.0294	4.59e-111	0.03689	0.02615	0.1583	500.6
14	rs116090320	5	150058413	G	A	0.1416	0.0231	8.59e-10	0.0045	0.01813	0.8039	37.58
15	rs11610401	12	68487317	T	A	-0.1241	0.0125	3.88e-23	0.00094	0.01124	0.9336	98.57
16	rs11669299	19	10496621	C	T	0.1107	0.0157	1.84e-12	-0.01476	0.0144	0.3056	49.72
17	rs11677002	2	28614401	C	T	-0.0931	0.0126	1.37e-13	-0.01389	0.01097	0.2055	54.6
18	rs11734570	4	38588453	G	A	-0.0694	0.0127	4.80e-08	-0.01205	0.01094	0.271	29.86
19	rs11768365	7	6545188	G	A	-0.0837	0.0152	3.88e-08	0.00941	0.01251	0.4519	30.32
20	rs117981694	12	40822098	G	A	-0.3452	0.0411	4.53e-17	0.01953	0.03376	0.563	70.54
21	rs1250573	10	81042475	G	A	0.098	0.0138	1.11e-12	-0.0166	0.01132	0.1427	50.43
22	rs1267496	6	14716017	G	C	-0.1053	0.0159	3.39e-11	-0.03006	0.01816	0.0978	43.86
23	rs12936409	17	38043649	C	T	-0.1406	0.0124	7.73e-30	-0.01489	0.01095	0.1737	128.57
24	rs1297264	21	16816017	G	A	-0.1462	0.0126	3.98e-31	-0.00052	0.01113	0.9625	134.63
25	rs1319951	18	46404813	G	C	-0.0851	0.0147	7.50e-09	0.00134	0.01253	0.9146	33.51
26	rs1336900	1	150679033	G	A	0.0848	0.0128	2.98e-11	-0.01872	0.01111	0.09208	43.89
27	rs13422838	2	187502846	C	T	-0.1143	0.0205	2.56e-08	0.01089	0.02149	0.6124	31.09
28	rs1456896	7	50304461	C	T	-0.0879	0.0133	4.50e-11	-0.01372	0.01202	0.2538	43.68
29	rs148102932	5	110998611	T	A	-0.4701	0.0838	2.00e-08	0.13134	0.29243	0.6533	31.47
30	rs149169037	7	20577298	G	A	0.1338	0.0242	3.26e-08	-0.0012	0.02196	0.9564	30.57
31	rs1558619	2	102931550	G	T	0.0843	0.0123	8.90e-12	0.01929	0.01091	0.07692	46.97
32	rs16940202	16	86014241	C	T	0.113	0.0169	2.51e-11	0.00344	0.01529	0.8222	44.71
33	rs180865472	19	52033967	G	T	0.7828	0.1435	4.95e-08	-0.01459	0.03175	0.6459	29.76
34	rs181198871	12	38304560	G	A	-1.004	0.1545	8.12e-11	0.12555	0.09163	0.1706	42.23
35	rs182787262	16	50411773	C	T	0.4944	0.0763	9.13e-11	-0.12711	0.05769	0.02757	41.99
36	rs184429843	13	52636645	C	T	-0.8114	0.1146	1.43e-12	-0.11028	0.09474	0.2444	50.13
37	rs1887428	9	4984530	G	C	0.1643	0.0131	2.46e-36	0.00193	0.01124	0.8635	157.3
38	rs191241541	16	2167122	C	T	-1.096	0.1392	3.43e-15	-0.00833	0.09245	0.9282	61.99
39	rs194746	14	69282887	C	T	-0.0833	0.0124	1.84e-11	0.00054	0.01092	0.9607	45.13
40	rs212402	6	159472295	G	A	0.0743	0.013	1.06e-08	0.01019	0.01193	0.3931	32.67
41	rs2301127	16	11367477	G	A	-0.0783	0.0126	4.96e-10	0.00314	0.01113	0.7782	38.62
42	rs2384352	10	35492832	G	A	0.0951	0.0131	3.12e-13	-0.01671	0.01136	0.1414	52.7
43	rs2413583	22	39659773	C	T	0.1732	0.0171	4.60e-24	-0.02482	0.01698	0.1439	102.59
44	rs243505	7	148435339	G	A	-0.0805	0.0128	3.04e-10	0.01127	0.01125	0.3163	39.55
45	rs2488398	1	197701376	G	C	-0.0985	0.0149	3.63e-11	0.03412	0.01548	0.02751	43.7
46	rs2529269	7	74285969	C	T	0.1042	0.0163	1.70e-10	-0.00068	0.01256	0.957	40.87
47	rs2593855	3	71175495	C	T	0.0832	0.014	2.54e-09	0.00898	0.01185	0.4486	35.32
48	rs2836881	21	40466299	G	T	0.1643	0.0146	1.96e-29	0.01962	0.0127	0.1225	126.64
49	rs28374519	16	28489342	G	A	0.1105	0.0137	6.55e-16	0.00228	0.01158	0.8442	65.06
50	rs2857656	17	32582007	G	C	0.0995	0.014	1.07e-12	0.01097	0.01154	0.3416	50.51
51	rs2961704	5	141596520	C	T	0.1459	0.0227	1.31e-10	-0.00153	0.02236	0.9453	41.31
52	rs3024493	1	206943968	C	A	-0.1911	0.0165	4.04e-31	0.0112	0.01507	0.4572	134.14
53	rs341295	5	111848890	C	T	-0.0702	0.0124	1.45e-08	-0.00598	0.01095	0.5848	32.05
54	rs35730213	1	200874229	G	C	0.1346	0.014	7.50e-22	-0.02803	0.01333	0.03554	92.43
55	rs3792111	2	234179690	C	T	-0.1391	0.0124	5.12e-29	0.00487	0.01102	0.6583	125.84
56	rs3820330	1	20142413	C	A	0.0892	0.014	1.72e-10	0.00829	0.01202	0.4904	40.6
57	rs3829110	9	139269198	G	A	0.1574	0.0125	3.52e-36	0.00356	0.01106	0.7472	158.56
58	rs3850378	14	88417517	C	T	0.1536	0.0207	1.10e-13	0.0374	0.01992	0.06039	55.06
59	rs3897234	13	27542030	C	T	0.0971	0.0145	1.90e-11	-0.00152	0.01272	0.9051	44.84
60	rs4072601	17	70641327	G	A	0.1264	0.0177	8.43e-13	0.02037	0.01617	0.2078	51
61	rs4256018	20	6093889	G	T	0.0786	0.0138	1.23e-08	-0.00386	0.01396	0.7819	32.44
62	rs4276914	1	155142229	G	A	-0.0783	0.0125	3.15e-10	0.01984	0.01091	0.06909	39.24
63	rs4380956	8	126529074	G	A	-0.0907	0.0127	1.12e-12	-0.00128	0.0122	0.9163	51
64	rs4676408	2	241574401	G	A	-0.1011	0.013	7.63e-15	0.01112	0.01133	0.3262	60.48
65	rs4712528	6	20678430	G	C	-0.1043	0.0152	7.14e-12	0.00778	0.01236	0.5289	47.08
66	rs4807569	19	1123378	C	A	0.1281	0.0152	4.24e-17	0.01599	0.01293	0.2162	71.02
67	rs503734	3	101023748	G	A	-0.0692	0.0124	2.67e-08	-0.00327	0.01102	0.7664	31.14
68	rs55946629	2	43851246	C	A	-0.1298	0.018	5.45e-13	0.04315	0.01982	0.02943	52
69	rs56062135	15	67455630	C	T	-0.1382	0.0145	1.37e-21	-0.01976	0.01244	0.1123	90.84
70	rs56116661	3	188401160	C	T	0.1	0.0163	9.27e-10	-0.0058	0.01316	0.6594	37.64
71	rs5754100	22	21916166	C	T	0.1293	0.016	7.14e-16	-0.00769	0.01199	0.5212	65.31
72	rs5763793	22	30526632	G	T	-0.0734	0.013	1.47e-08	-0.02562	0.0111	0.02097	31.88
73	rs6011057	20	62354144	C	T	-0.121	0.0136	4.90e-19	0.00112	0.01248	0.9286	79.16
74	rs6017342	20	43065028	C	A	0.1156	0.0135	1.07e-17	-0.00526	0.011	0.6325	73.32
75	rs6063502	20	48955595	G	A	-0.0734	0.0134	4.55e-08	-0.00264	0.01126	0.8149	30
76	rs62180107	2	199629721	G	C	0.0797	0.0132	1.55e-09	-0.00275	0.01199	0.8188	36.46
77	rs62183956	2	219046122	C	T	0.078	0.0125	4.49e-10	0.0094	0.01103	0.3943	38.94
78	rs62324212	4	123560939	C	A	-0.0886	0.0127	2.67e-12	0.01463	0.01113	0.1886	48.67
79	rs62408218	6	90931858	C	T	0.0818	0.0129	2.40e-10	0.01287	0.01238	0.2983	40.21
80	rs62482552	7	100522355	G	A	0.0737	0.0131	1.97e-08	0.03228	0.01121	0.003975	31.65
81	rs6584282	10	101286495	G	A	-0.152	0.0124	1.19e-34	-0.02379	0.01091	0.02921	150.26
82	rs6658353	1	161469054	G	C	0.1039	0.0126	1.89e-16	-0.00299	0.01091	0.7841	68
83	rs6674040	1	20201913	G	T	0.1129	0.0124	6.31e-20	0.01074	0.01091	0.3252	82.9
84	rs6740847	2	182308352	G	A	-0.0924	0.0125	1.22e-13	0.00855	0.01115	0.4431	54.64
85	rs6873866	5	96247810	C	T	-0.0919	0.0128	6.15e-13	-0.00589	0.01126	0.601	51.55
86	rs6894249	5	131797547	G	A	-0.126	0.0129	1.40e-22	0.00507	0.01095	0.6434	95.4
87	rs6933404	6	137959235	C	T	0.0863	0.0149	6.64e-09	0.01209	0.01384	0.3823	33.55
88	rs7190426	16	23855853	C	A	-0.0872	0.0155	2.06e-08	0.00187	0.01603	0.9074	31.65
89	rs7256518	19	10626375	G	A	0.1665	0.0276	1.63e-09	-0.00271	0.02591	0.9166	36.39
90	rs72634258	1	8150638	C	T	-0.1338	0.017	3.32e-15	-0.02279	0.01256	0.06972	61.95
91	rs72748445	5	40245696	C	A	0.11	0.0141	5.37e-15	0.00246	0.01318	0.852	60.86
92	rs72852162	2	145486323	C	A	-0.1129	0.0202	2.30e-08	-0.02564	0.01622	0.1138	31.24
93	rs73082840	5	40354188	G	A	-0.2127	0.0178	6.41e-33	0.0101	0.01383	0.4651	142.79
94	rs744166	17	40514201	G	A	-0.1109	0.0126	1.34e-18	0.00218	0.01104	0.8435	77.47
95	rs749910	16	50758849	G	A	-0.1961	0.0138	7.83e-46	-0.02899	0.01518	0.0562	201.93
96	rs7532133	1	160851534	G	A	0.0789	0.0134	3.83e-09	0.00117	0.01171	0.9205	34.67
97	rs7543680	1	22731269	G	A	0.1001	0.0153	5.51e-11	0.02076	0.01455	0.1536	42.8
98	rs755374	5	158829294	C	T	-0.1767	0.0134	1.59e-39	-0.00134	0.01195	0.9106	173.89
99	rs7608697	2	61204641	C	A	0.1395	0.0126	1.67e-28	-0.00966	0.01131	0.3931	122.58
100	rs76286777	2	25195577	C	T	0.0996	0.0151	4.65e-11	-0.01845	0.01588	0.2453	43.51
101	rs7711562	5	149627423	G	A	-0.072	0.0129	2.70e-08	-0.00234	0.01117	0.834	31.15
102	rs77272631	3	17184935	G	C	-0.2293	0.0417	3.72e-08	-0.02034	0.05128	0.6916	30.24
103	rs77566919	12	113163656	G	A	0.0808	0.0144	2.16e-08	0.00834	0.01281	0.5149	31.48
104	rs78771661	8	21986850	C	T	0.3848	0.0669	8.95e-09	-0.00197	0.05501	0.9715	33.08
105	rs7918084	10	94429467	C	T	-0.071	0.0125	1.38e-08	0.00044	0.01096	0.968	32.26
106	rs80262450	18	12818922	G	A	-0.1581	0.019	1.04e-16	-0.01301	0.01682	0.4393	69.24
107	rs8056255	16	50885211	T	A	-0.2765	0.0327	2.99e-17	-0.02751	0.03126	0.3789	71.5
108	rs938650	8	129552540	G	A	0.1074	0.0189	1.41e-08	0.00494	0.0171	0.7725	32.29
109	rs9934775	16	50383077	C	T	0.1116	0.0172	8.77e-11	-0.00301	0.01569	0.848	42.1

## Sheet: Table S9
Table S9. Reverse Mendelian randomization instruments (Endometriosis -> IBD). SNPs were selected via PLINK LD clumping (P < 5E-6, r^2 < 0.001, 10-Mb window, 1000 Genomes Phase 3 EUR reference). The relaxed threshold (P < 5E-6) was adopted because no SNP reached genome-wide significance (P < 5E-8) in the endometriosis GWAS; this strategy is commonly used in MR studies with underpowered exposure GW…
#	SNP (rsID)	Chr	Position (hg19)	EA	OA	Exposure beta (EMS)	Exposure SE	Exposure P	Outcome beta (IBD)	Outcome SE	Outcome P	F-statistic
1	rs10020668	4	55996903	A	G	-0.15487	0.01297	7.05e-33	-0.008	0.0139	0.5673	142.64
2	rs11031005	11	30226356	C	T	-0.19972	0.01506	3.69e-40	-0.0065	0.0179	0.7159	175.96
3	rs11238372	7	55741706	C	G	0.06469	0.01177	3.85e-08	0.0106	0.0161	0.5092	30.22
4	rs12317475	12	15468046	C	T	0.09137	0.01228	9.84e-14	0.0063	0.0136	0.643	55.4
5	rs12440899	15	40340291	C	T	0.08422	0.0109	1.10e-14	0.0086	0.0126	0.4952	59.71
6	rs13264285	8	75300598	C	A	-0.06878	0.01109	5.63e-10	0.0057	0.0125	0.6466	38.45
7	rs140993356	6	151802237	G	A	0.25429	0.02201	7.13e-31	0.0323	0.0368	0.381	133.47
8	rs1451382	7	25861419	G	C	-0.07494	0.01206	5.25e-10	-0.0145	0.0144	0.3145	38.58
9	rs16917496	12	123893830	T	C	0.06853	0.01207	1.37e-08	-0.0245	0.0144	0.0894	32.24
10	rs2779747	9	22171484	T	G	-0.09119	0.01099	1.09e-16	-0.0144	0.0126	0.252	68.8
11	rs34068702	8	25243213	G	A	-0.07538	0.01187	2.17e-10	-0.0126	0.0141	0.3724	40.31
12	rs34803821	12	115092173	T	C	-0.07255	0.01096	3.58e-11	-0.0092	0.013	0.48	43.83
13	rs487749	6	153193061	G	C	-0.08598	0.01271	1.31e-11	-0.0237	0.0151	0.1159	45.79
14	rs61778046	1	22358789	T	G	0.14562	0.01356	6.66e-27	0.0002	0.0171	0.9898	115.33
15	rs635634	9	136155000	C	T	-0.07563	0.01341	1.72e-08	-0.02	0.0158	0.207	31.79
16	rs6539034	12	102763985	A	G	-0.08176	0.01152	1.25e-12	0.0057	0.013	0.663	50.41
17	rs6777095	3	127726637	G	A	-0.09578	0.01422	1.65e-11	0.0001	0.0173	0.9945	45.35
18	rs6923696	6	151435955	T	C	-0.06224	0.01127	3.33e-08	-0.0111	0.0131	0.3973	30.51
19	rs6938760	6	19802104	A	C	0.06594	0.01112	2.98e-09	-0.0198	0.0128	0.1214	35.19
20	rs7310833	12	95610220	A	G	0.10523	0.01132	1.42e-20	-0.0162	0.0124	0.1915	86.46
21	rs7921352	10	90186123	C	T	-0.07839	0.01112	1.78e-12	0.0068	0.0128	0.5962	49.71

## Sheet: Table S10
Table S10. Leave-one-out (LOO) sensitivity analysis for bidirectional Mendelian randomization. Each row shows the inverse variance-weighted (IVW) estimate after excluding one SNP at a time. The final row shows the estimate using all SNPs. No single SNP materially influenced the causal estimate in either direction, indicating that the null findings are robust and not driven by any individual varia…
Direction	Excluded SNP	IVW beta	SE	P-value	OR	95% CI lower	95% CI upper
IBD -> EMS	rs10114470	-0.01033	0.0101	0.3065	0.9897	0.9703	1.0095
IBD -> EMS	rs10457140	-0.00978	0.01007	0.3313	0.9903	0.9709	1.01
IBD -> EMS	rs10761659	-0.01224	0.01015	0.2279	0.9878	0.9684	1.0077
IBD -> EMS	rs10826797	-0.01088	0.01008	0.2801	0.9892	0.9698	1.0089
IBD -> EMS	rs10953551	-0.01147	0.01008	0.2555	0.9886	0.9693	1.0083
IBD -> EMS	rs111456533	-0.00978	0.01006	0.3306	0.9903	0.9709	1.01
IBD -> EMS	rs11209013	-0.01189	0.01006	0.2375	0.9882	0.9689	1.0079
IBD -> EMS	rs11221335	-0.00957	0.01006	0.3414	0.9905	0.9711	1.0102
IBD -> EMS	rs11236797	-0.01162	0.01013	0.2515	0.9884	0.969	1.0083
IBD -> EMS	rs112936798	-0.0108	0.01006	0.2831	0.9893	0.9699	1.009
IBD -> EMS	rs1131095	-0.00799	0.01015	0.4311	0.992	0.9725	1.012
IBD -> EMS	rs11548656	-0.01186	0.01008	0.2393	0.9882	0.9689	1.0079
IBD -> EMS	rs11581607	-0.00789	0.01038	0.4469	0.9921	0.9722	1.0125
IBD -> EMS	rs116090320	-0.01123	0.01007	0.2648	0.9888	0.9695	1.0085
IBD -> EMS	rs11610401	-0.0112	0.0101	0.2677	0.9889	0.9695	1.0086
IBD -> EMS	rs11669299	-0.01183	0.01007	0.2401	0.9882	0.9689	1.0079
IBD -> EMS	rs11677002	-0.01214	0.01008	0.2284	0.9879	0.9686	1.0076
IBD -> EMS	rs11734570	-0.0103	0.01006	0.3057	0.9897	0.9704	1.0095
IBD -> EMS	rs11768365	-0.01051	0.01006	0.2964	0.9895	0.9702	1.0093
IBD -> EMS	rs117981694	-0.01169	0.01009	0.2469	0.9884	0.969	1.0081
IBD -> EMS	rs1250573	-0.01234	0.01008	0.2208	0.9877	0.9684	1.0074
IBD -> EMS	rs1267496	-0.01003	0.01006	0.3185	0.99	0.9707	1.0097
IBD -> EMS	rs12936409	-0.00936	0.01012	0.3552	0.9907	0.9712	1.0105
IBD -> EMS	rs1297264	-0.01122	0.01013	0.2678	0.9888	0.9694	1.0087
IBD -> EMS	rs1319951	-0.01094	0.01006	0.2768	0.9891	0.9698	1.0088
IBD -> EMS	rs1336900	-0.01233	0.01007	0.2206	0.9877	0.9684	1.0074
IBD -> EMS	rs13422838	-0.01072	0.01005	0.2861	0.9893	0.97	1.009
IBD -> EMS	rs1456896	-0.01018	0.01007	0.3119	0.9899	0.9705	1.0096
IBD -> EMS	rs148102932	-0.01104	0.01004	0.2715	0.989	0.9697	1.0087
IBD -> EMS	rs149169037	-0.01104	0.01006	0.2723	0.989	0.9697	1.0087
IBD -> EMS	rs1558619	-0.00965	0.01007	0.3381	0.9904	0.971	1.0101
IBD -> EMS	rs16940202	-0.01119	0.01007	0.2661	0.9889	0.9695	1.0086
IBD -> EMS	rs180865472	-0.0129	0.01036	0.2132	0.9872	0.9673	1.0074
IBD -> EMS	rs181198871	-0.01263	0.0101	0.2111	0.9874	0.9681	1.0072
IBD -> EMS	rs182787262	-0.00913	0.01008	0.3649	0.9909	0.9715	1.0107
IBD -> EMS	rs184429843	-0.01004	0.01008	0.3193	0.99	0.9707	1.0098
IBD -> EMS	rs1887428	-0.01095	0.01015	0.2807	0.9891	0.9696	1.009
IBD -> EMS	rs191241541	-0.01101	0.01011	0.276	0.989	0.9696	1.0088
IBD -> EMS	rs194746	-0.01107	0.01007	0.2716	0.989	0.9697	1.0087
IBD -> EMS	rs212402	-0.01047	0.01006	0.2979	0.9896	0.9703	1.0093
IBD -> EMS	rs2301127	-0.01122	0.01006	0.2649	0.9888	0.9695	1.0085
IBD -> EMS	rs2384352	-0.00979	0.01007	0.331	0.9903	0.9709	1.01
IBD -> EMS	rs2413583	-0.0126	0.01009	0.2119	0.9875	0.9681	1.0072
IBD -> EMS	rs243505	-0.0103	0.01007	0.3063	0.9898	0.9704	1.0095
IBD -> EMS	rs2488398	-0.01243	0.01006	0.2166	0.9876	0.9684	1.0073
IBD -> EMS	rs2529269	-0.011	0.01007	0.275	0.9891	0.9697	1.0088
IBD -> EMS	rs2593855	-0.01048	0.01006	0.2976	0.9896	0.9702	1.0093
IBD -> EMS	rs2836881	-0.00911	0.01012	0.3685	0.9909	0.9715	1.0108
IBD -> EMS	rs28374519	-0.01088	0.01009	0.2808	0.9892	0.9698	1.0089
IBD -> EMS	rs2857656	-0.01022	0.01008	0.3107	0.9898	0.9705	1.0096
IBD -> EMS	rs2961704	-0.01106	0.01006	0.2717	0.989	0.9697	1.0087
IBD -> EMS	rs3024493	-0.01211	0.01012	0.2314	0.988	0.9686	1.0078
IBD -> EMS	rs341295	-0.01066	0.01006	0.2894	0.9894	0.9701	1.0091
IBD -> EMS	rs35730213	-0.01324	0.01009	0.1895	0.9868	0.9675	1.0066
IBD -> EMS	rs3792111	-0.01172	0.01012	0.247	0.9884	0.9689	1.0082
IBD -> EMS	rs3820330	-0.01051	0.01007	0.2966	0.9895	0.9702	1.0093
IBD -> EMS	rs3829110	-0.01167	0.01014	0.2501	0.9884	0.9689	1.0082
IBD -> EMS	rs3850378	-0.0125	0.01007	0.2144	0.9876	0.9683	1.0073
IBD -> EMS	rs3897234	-0.01094	0.01007	0.2773	0.9891	0.9698	1.0088
IBD -> EMS	rs4072601	-0.01004	0.01007	0.319	0.99	0.9707	1.0097
IBD -> EMS	rs4256018	-0.01084	0.01006	0.2809	0.9892	0.9699	1.0089
IBD -> EMS	rs4276914	-0.01234	0.01007	0.22	0.9877	0.9684	1.0074
IBD -> EMS	rs4380956	-0.01095	0.01007	0.2768	0.9891	0.9698	1.0088
IBD -> EMS	rs4676408	-0.01194	0.01008	0.236	0.9881	0.9688	1.0078
IBD -> EMS	rs4712528	-0.01158	0.01008	0.2502	0.9885	0.9692	1.0082
IBD -> EMS	rs4807569	-0.01232	0.01009	0.222	0.9878	0.9684	1.0075
IBD -> EMS	rs503734	-0.0112	0.01006	0.2656	0.9889	0.9696	1.0086
IBD -> EMS	rs55946629	-0.01246	0.01006	0.2156	0.9876	0.9683	1.0073
IBD -> EMS	rs56062135	-0.0093	0.0101	0.3571	0.9907	0.9713	1.0106
IBD -> EMS	rs56116661	-0.01137	0.01007	0.2588	0.9887	0.9694	1.0084
IBD -> EMS	rs5754100	-0.01039	0.0101	0.3035	0.9897	0.9703	1.0094
IBD -> EMS	rs5763793	-0.00947	0.01006	0.3466	0.9906	0.9712	1.0103
IBD -> EMS	rs6011057	-0.01116	0.01009	0.2686	0.9889	0.9695	1.0086
IBD -> EMS	rs6017342	-0.01058	0.0101	0.2948	0.9895	0.9701	1.0093
IBD -> EMS	rs6063502	-0.01117	0.01006	0.267	0.9889	0.9696	1.0086
IBD -> EMS	rs62180107	-0.01117	0.01006	0.267	0.9889	0.9696	1.0086
IBD -> EMS	rs62183956	-0.01041	0.01006	0.3009	0.9896	0.9703	1.0094
IBD -> EMS	rs62324212	-0.0121	0.01007	0.2297	0.988	0.9687	1.0077
IBD -> EMS	rs62408218	-0.01032	0.01006	0.3051	0.9897	0.9704	1.0094
IBD -> EMS	rs62482552	-0.0091	0.01006	0.3659	0.9909	0.9716	1.0107
IBD -> EMS	rs6584282	-0.01431	0.01014	0.1582	0.9858	0.9664	1.0056
IBD -> EMS	rs6658353	-0.01133	0.01009	0.2612	0.9887	0.9694	1.0085
IBD -> EMS	rs6674040	-0.01005	0.01009	0.3195	0.99	0.9706	1.0098
IBD -> EMS	rs6740847	-0.0104	0.01007	0.302	0.9897	0.9703	1.0094
IBD -> EMS	rs6873866	-0.01147	0.01007	0.2547	0.9886	0.9693	1.0083
IBD -> EMS	rs6894249	-0.01057	0.01011	0.2956	0.9895	0.9701	1.0093
IBD -> EMS	rs6933404	-0.01156	0.01006	0.2505	0.9885	0.9692	1.0082
IBD -> EMS	rs7190426	-0.01093	0.01005	0.2768	0.9891	0.9698	1.0088
IBD -> EMS	rs7256518	-0.01108	0.01006	0.2707	0.989	0.9697	1.0087
IBD -> EMS	rs72634258	-0.01306	0.0101	0.1958	0.987	0.9677	1.0068
IBD -> EMS	rs72748445	-0.01089	0.01007	0.2799	0.9892	0.9698	1.0089
IBD -> EMS	rs72852162	-0.01213	0.01006	0.2279	0.9879	0.9686	1.0076
IBD -> EMS	rs73082840	-0.01239	0.01016	0.2226	0.9877	0.9682	1.0076
IBD -> EMS	rs744166	-0.01088	0.01009	0.2811	0.9892	0.9698	1.0089
IBD -> EMS	rs749910	-0.00862	0.01012	0.3943	0.9914	0.9719	1.0113
IBD -> EMS	rs7532133	-0.01108	0.01006	0.2706	0.989	0.9697	1.0087
IBD -> EMS	rs7543680	-0.01002	0.01006	0.3192	0.99	0.9707	1.0097
IBD -> EMS	rs755374	-0.01104	0.01015	0.2767	0.989	0.9695	1.0089
IBD -> EMS	rs7608697	-0.01006	0.01012	0.3201	0.99	0.9706	1.0098
IBD -> EMS	rs76286777	-0.01027	0.01006	0.3072	0.9898	0.9705	1.0095
IBD -> EMS	rs7711562	-0.01115	0.01006	0.2678	0.9889	0.9696	1.0086
IBD -> EMS	rs77272631	-0.01081	0.01005	0.2821	0.9892	0.97	1.0089
IBD -> EMS	rs77566919	-0.01059	0.01006	0.2923	0.9895	0.9701	1.0092
IBD -> EMS	rs78771661	-0.01105	0.01006	0.2724	0.989	0.9697	1.0087
IBD -> EMS	rs7918084	-0.01104	0.01006	0.2725	0.989	0.9697	1.0087
IBD -> EMS	rs80262450	-0.01033	0.01008	0.3059	0.9897	0.9704	1.0095
IBD -> EMS	rs8056255	-0.01026	0.01008	0.3086	0.9898	0.9704	1.0095
IBD -> EMS	rs938650	-0.01083	0.01006	0.2818	0.9892	0.9699	1.0089
IBD -> EMS	rs9934775	-0.01116	0.01006	0.2675	0.9889	0.9696	1.0086
IBD -> EMS	None (all SNPs)	-0.01097	0.01004	0.2747	0.9891	0.9698	1.0087
EMS -> IBD	rs10020668	0.05796	0.03477	0.0956	1.0597	0.9899	1.1344
EMS -> IBD	rs11031005	0.04532	0.03478	0.1926	1.0464	0.9774	1.1202
EMS -> IBD	rs11238372	0.04723	0.0327	0.1487	1.0484	0.9833	1.1178
EMS -> IBD	rs12317475	0.04239	0.03322	0.202	1.0433	0.9775	1.1135
EMS -> IBD	rs12440899	0.04077	0.03321	0.2197	1.0416	0.976	1.1117
EMS -> IBD	rs13264285	0.04781	0.03295	0.1468	1.049	0.9834	1.119
EMS -> IBD	rs140993356	0.03924	0.03327	0.2382	1.04	0.9744	1.1101
EMS -> IBD	rs1451382	0.03926	0.0329	0.2327	1.04	0.9751	1.1093
EMS -> IBD	rs16917496	0.03599	0.03282	0.2727	1.0367	0.9721	1.1055
EMS -> IBD	rs2779747	0.0554	0.03336	0.0968	1.057	0.9901	1.1284
EMS -> IBD	rs34068702	0.03982	0.03292	0.2264	1.0406	0.9756	1.11
EMS -> IBD	rs34803821	0.04942	0.03297	0.1339	1.0507	0.9849	1.1208
EMS -> IBD	rs487749	0.03546	0.03299	0.2824	1.0361	0.9712	1.1053
EMS -> IBD	rs61778046	0.04737	0.03374	0.1603	1.0485	0.9814	1.1202
EMS -> IBD	rs635634	0.0382	0.03282	0.2445	1.0389	0.9742	1.108
EMS -> IBD	rs6539034	0.04252	0.03312	0.1992	1.0434	0.9779	1.1134
EMS -> IBD	rs6777095	0.04514	0.03296	0.1709	1.0462	0.9807	1.116
EMS -> IBD	rs6923696	0.04905	0.03282	0.135	1.0503	0.9848	1.12
EMS -> IBD	rs6938760	0.03628	0.03289	0.2699	1.0369	0.9722	1.106
EMS -> IBD	rs7310833	0.03461	0.03373	0.3048	1.0352	0.969	1.106
EMS -> IBD	rs7921352	0.049	0.03308	0.1386	1.0502	0.9843	1.1206
EMS -> IBD	None (all SNPs)	0.04365	0.03243	0.1782	1.0446	0.9803	1.1132

## Sheet: Table S11
Table S11. Statistical power of the bidirectional Mendelian randomization analysis. Power was calculated using the non-central chi-square framework of Brion et al. (Int J Epidemiol 2013; mRnd, https://shiny.cnsgenomics.com/mRnd/) at a two-sided alpha = 0.05, using the observed proportion of exposure variance explained by the instruments (R^2) and the outcome case/control sample sizes. Power >= 80…
Direction	# Instruments	Mean F	Min F	R^2 (exposure)	Outcome cases	Outcome controls	OR detectable	Statistical power
IBD -> EMS	109	66.47	29.76	12.06%	20190	130160	1.05	88.7%
IBD -> EMS	109	66.47	29.76	12.06%	20190	130160	1.1	100.0%
IBD -> EMS	109	66.47	29.76	12.06%	20190	130160	1.15	100.0%
IBD -> EMS	109	66.47	29.76	12.06%	20190	130160	1.2	100.0%
IBD -> EMS	109	66.47	29.76	12.06%	20190	130160	1.3	100.0%
IBD -> EMS	109	66.47	29.76	12.06%	20190	130160	1.5	100.0%
EMS -> IBD	21	64.29	30.22	0.90%	25305	34652	1.05	12.4%
EMS -> IBD	21	64.29	30.22	0.90%	25305	34652	1.1	33.9%
EMS -> IBD	21	64.29	30.22	0.90%	25305	34652	1.2	84.0%
EMS -> IBD	21	64.29	30.22	0.90%	25305	34652	1.3	98.9%
EMS -> IBD	21	64.29	30.22	0.90%	25305	34652	1.5	100.0%
EMS -> IBD	21	64.29	30.22	0.90%	25305	34652	2	100.0%
